# Supplementary material for: IKAROS Gene Regulatory Network Reveal ERG as a Vulnerability in B-cell Acute Lymphoblastic Leukemia
Source: bioRxiv. 2025 Dec 29:2025.12.29.696402. Preprint. [Version 1] doi: 10.64898/2025.12.29.696402 (PMC12776271; doi:10.64898/2025.12.29.696402)
Supplement: Supplement 3 [file media-3.xlsx]

## Sheet: STABLE1
Gene	baseMean	log2FoldChange	lfcSE	stat	pvalue	padj
7SK	5.51553	0.749875	0.961356	0.780018	0.43538	0.636328
A1BG	20.5679	0.488237	0.384392	1.27016	0.204029	0.388572
A1BG-AS1	219.957	0.601637	0.162716	3.69747	0.000217759	0.00145152
A2M	124.635	-4.28879	0.514041	-8.34329	7.22513e-17	3.86371e-15
A2M-AS1	8.65622	1.20069	0.757456	1.58516	0.11293	0.256867
AAAS	506.96	-0.254825	0.163526	-1.55831	0.119159	0.266825
AACS	44.0972	0.568728	0.365077	1.55783	0.119274	0.266893
AAGAB	683.634	0.176307	0.128811	1.36872	0.171086	0.34391
AAK1	2423.95	0.330946	0.145177	2.27961	0.0226308	0.0743421
AAMDC	44.4669	-1.33452	0.327155	-4.07915	4.51997e-05	0.000364826
AAMP	780.024	-0.302051	0.164016	-1.84159	0.0655345	0.170676
AAR2	306.928	-0.824788	0.209009	-3.94619	7.94062e-05	0.000598906
AARS1	2299.36	-0.376352	0.165372	-2.2758	0.0228583	0.0749079
AARS2	544.871	-0.102793	0.143606	-0.715797	0.474117	0.668774
AARSD1	64.2118	-0.530232	0.278268	-1.90547	0.0567184	0.152859
AARSD1P1	3.09906	-1.23456	0.992493	-1.24389	0.213539	0.401204
AASDH	442.187	0.140505	0.173222	0.811129	0.417292	0.619138
AASDHPPT	700.936	-0.536204	0.134038	-4.00038	6.32409e-05	0.000492439
AASS	220.636	-1.84304	0.298289	-6.17871	6.46288e-10	1.35421e-08
AATBC	2.10972	-0.231141	1.12051	-0.206283	0.83657	0.915832
ABALON	21.2368	-0.0971104	0.525294	-0.184869	0.853332	0.924216
ABAT	230.856	1.85022	0.235459	7.85794	3.90515e-15	1.74436e-13
ABCA1	203.775	2.40956	1.34117	1.79661	0.0723972	0.183644
ABCA11P	36.4195	-0.253591	0.324799	-0.780762	0.434942	0.635834
ABCA2	1591.03	0.314174	0.222031	1.415	0.157068	0.323754
ABCA3	12.0028	-0.618493	0.511683	-1.20874	0.226761	0.417783
ABCA5	6.04016	0.746127	0.725859	1.02792	0.303986	0.507463
ABCA7	684.317	1.54636	0.171774	9.00227	2.21107e-19	1.50448e-17
ABCA9	649.868	-3.58469	0.276716	-12.9544	2.21819e-38	7.65638e-36
ABCB10	629.478	-0.473111	0.109987	-4.30152	1.69627e-05	0.000151396
ABCB4	548.331	0.8632	0.23166	3.72614	0.000194433	0.00131713
ABCB6	37.0547	0.35313	0.295987	1.19306	0.232846	0.425321
ABCB7	585.631	-0.430895	0.119431	-3.6079	0.000308686	0.00196056
ABCB8	449.187	0.8141	0.148996	5.46389	4.65819e-08	7.08015e-07
ABCB9	154.216	-1.11946	0.206367	-5.42459	5.80871e-08	8.64883e-07
ABCC1	48.0478	0.105639	0.2908	0.36327	0.716403	0.845503
ABCC10	450.819	1.25374	0.15627	8.02287	1.03304e-15	4.97749e-14
ABCC11	3.36303	0.468728	0.982352	0.477149	0.633256	0.789761
ABCC2	59.418	0.335083	0.340959	0.982767	0.325722	0.531412
ABCC4	460.792	-2.01253	0.297021	-6.77571	1.23793e-11	3.41581e-10
ABCC5	820.277	-0.585786	0.183711	-3.18863	0.00142947	0.0074532
ABCD1	226.972	1.91168	0.225008	8.49605	1.96144e-17	1.10821e-15
ABCD2	59.2131	1.48173	0.253529	5.8444	5.08402e-09	9.07096e-08
ABCD3	697.537	-0.211933	0.116174	-1.82427	0.0681109	0.17542
ABCD4	930.271	0.00413292	0.10301	0.0401213	0.967996	0.984224
ABCE1	1748.49	-1.13311	0.143353	-7.90429	2.69468e-15	1.23864e-13
ABCF2	244.214	-0.479394	0.219735	-2.18169	0.0291326	0.0913083
ABCF3	556.902	0.0540405	0.134549	0.401642	0.687948	0.828284
ABCG1	20.2131	0.873665	0.531497	1.64378	0.100222	0.234861
ABCG2	127.233	3.28176	0.467052	7.02653	2.11727e-12	6.50032e-11
ABHD10	507.356	0.430538	0.119742	3.59553	0.000323728	0.00204582
ABHD11	68.1783	0.0130355	0.260248	0.0500887	0.960052	0.981012
ABHD12	390.503	-0.682173	0.145511	-4.68811	2.7574e-06	2.90814e-05
ABHD12B	2.1932	0.488496	1.2763	0.382744	0.70191	0.836652
ABHD13	507.398	0.299974	0.204227	1.46883	0.141879	0.301515
ABHD14A	39.1912	-0.14659	0.402022	-0.364631	0.715387	0.844952
ABHD14B	333.735	-0.492745	0.241163	-2.0432	0.0410324	0.119198
ABHD15	460.909	-0.0456878	0.140678	-0.324768	0.745357	0.863744
ABHD17A	379.194	0.0409067	0.176086	0.232311	0.816297	0.905015
ABHD17B	802.721	0.428405	0.203658	2.10355	0.0354174	0.106404
ABHD17C	22.0073	-0.628193	0.537246	-1.16928	0.24229	0.437102
ABHD18	617.755	0.0516475	0.129478	0.398889	0.689975	0.8292
ABHD2	1096.92	-0.00627677	0.129009	-0.0486538	0.961195	0.981409
ABHD3	390.697	0.362358	0.239181	1.51499	0.129774	0.282777
ABHD4	498.142	-0.255609	0.27235	-0.938532	0.347971	0.554376
ABHD5	212.919	-0.33254	0.139192	-2.38906	0.0168913	0.0586976
ABHD6	72.1058	0.189177	0.216049	0.875621	0.381236	0.586071
ABHD8	124.1	0.717301	0.350766	2.04495	0.0408593	0.118834
ABI1	1833.65	0.249321	0.123496	2.01886	0.0435019	0.124693
ABI2	1206.61	-1.70028	0.191885	-8.86094	7.93435e-19	5.15841e-17
ABI3	94.5827	-1.04391	0.285284	-3.6592	0.000253007	0.00165452
ABITRAM	150.176	-0.294251	0.181907	-1.61759	0.105751	0.244559
ABL1	3080.13	-0.256731	0.191599	-1.33994	0.180265	0.356847
ABL2	1014.95	-0.415573	0.106812	-3.89071	9.99518e-05	0.000733469
ABLIM1	717.479	1.21202	0.215919	5.61331	1.9849e-08	3.20567e-07
ABLIM2	4.15936	4.61767	1.19839	3.85322	0.000116575	0.000838282
ABR	14.7996	-0.785671	0.742852	-1.05764	0.290219	0.492204
ABRACL	857.54	-0.372962	0.136903	-2.72429	0.00644405	0.0265106
ABRAXAS1	638.608	0.329105	0.119498	2.75406	0.00588612	0.024628
ABRAXAS2	465.357	-0.0596593	0.123281	-0.483931	0.628435	0.786642
ABT1	371.665	-0.254463	0.153923	-1.65318	0.0982936	0.231296
ABTB1	491.865	1.35861	0.222764	6.0989	1.06801e-09	2.14779e-08
ABTB2	5.03081	-0.119215	0.822743	-0.144899	0.884791	0.942532
AC000050.2	6.56687	-3.95169	1.29728	-3.04614	0.00231799	0.0112515
AC000065.1	483.879	-4.18883	0.185073	-22.6334	2.03163e-113	1.92842e-109
AC000065.2	138.694	-0.547354	0.280952	-1.94821	0.0513897	0.141697
AC000068.1	22.3098	-0.377666	0.413674	-0.912956	0.361266	0.568067
AC000068.2	5.88346	0.0715855	0.783506	0.0913656	0.927202	0.966028
AC000068.3	9.33112	0.312261	0.547306	0.570542	0.56831	0.743081
AC000095.1	2.55133	3.95082	1.39541	2.83131	0.00463584	0.0202408
AC000120.1	33.3199	0.0843617	0.346612	0.24339	0.807704	0.900797
AC000123.2	41.4861	0.310027	0.354965	0.873401	0.382444	0.587357
AC000123.3	510.662	0.447654	0.144973	3.08784	0.0020162	0.00998579
AC001226.1	3.56031	0.740917	0.850649	0.871001	0.383753	0.588531
AC001226.2	4.16656	1.81031	0.930205	1.94614	0.0516383	0.142237
AC002044.1	3.12886	-0.0988512	1.2346	-0.0800674	0.936184	0.970517
AC002044.2	22.3421	0.323026	0.374471	0.862618	0.388347	0.593208
AC002044.3	13.9545	0.12136	0.495781	0.244785	0.806623	0.900125
AC002059.1	8.91531	0.18987	0.600591	0.316138	0.751898	0.86788
AC002091.1	21.4018	1.12036	0.438221	2.55662	0.0105696	0.0400744
AC002091.2	17.2516	0.587007	0.454665	1.29108	0.196677	0.378711
AC002094.4	4.37689	0.989206	0.92371	1.07091	0.284212	0.485641
AC002116.2	19.8555	-0.892269	0.427674	-2.08633	0.0369488	0.109909
AC002310.1	58.8151	0.0795434	0.237213	0.335325	0.73738	0.858383
AC002310.2	35.8789	0.70525	0.397794	1.7729	0.0762445	0.190777
AC002310.5	2.67462	0.49271	1.08873	0.452554	0.65087	0.801669
AC002331.1	2.43958	2.25501	1.47786	1.52586	0.127045	0.278791
AC002347.1	8.89274	-0.0615605	0.570648	-0.107878	0.914092	0.958948
AC002350.2	9.35838	-1.78702	0.628831	-2.84182	0.00448568	0.0196767
AC002398.2	3.22428	-0.0817255	0.961006	-0.0850416	0.932228	0.968607
AC002401.1	5.40345	1.1148	0.834199	1.33637	0.181429	0.358357
AC002407.1	172.661	0.768996	0.165314	4.65174	3.29145e-06	3.40703e-05
AC002456.1	41.0908	1.05288	0.300267	3.50648	0.000454073	0.00275139
AC002460.2	3.42548	-3.60623	1.28972	-2.79613	0.00517187	0.0221832
AC002464.1	123.608	-2.90519	0.294511	-9.86448	5.93421e-23	5.89817e-21
AC002467.1	10.4078	0.7638	0.535302	1.42686	0.153621	0.318935
AC002470.1	3.65298	0.57615	0.851439	0.676678	0.49861	0.688408
AC002519.1	9.13526	1.49523	0.608075	2.45895	0.0139344	0.0500624
AC002550.2	6.66088	-1.74131	0.756383	-2.30216	0.0213261	0.070915
AC002551.1	8.39987	0.952252	0.594033	1.60303	0.108928	0.249987
AC002553.1	10.6594	0.127045	0.632081	0.200995	0.840702	0.917522
AC002553.2	10.6372	0.401331	0.660773	0.607365	0.543609	0.724951
AC002558.1	56.1351	-0.104051	0.346781	-0.300047	0.764141	0.875682
AC002558.3	129.561	0.185239	0.231625	0.799734	0.423865	0.624982
AC003002.3	8.57368	0.573291	0.60398	0.949189	0.342524	0.548686
AC003005.2	6.6096	-0.488562	0.719949	-0.678606	0.497387	0.68742
AC003072.1	9.41258	1.0988	0.54162	2.02874	0.0424851	0.122407
AC003093.1	6.48493	-0.388132	0.676347	-0.573865	0.566059	0.741329
AC003101.1	7.72478	-2.14108	0.783207	-2.73373	0.00626206	0.0259504
AC003101.2	3.94516	-1.40525	0.997389	-1.40892	0.158858	0.326274
AC003102.1	120.327	0.518845	0.292288	1.77512	0.0758788	0.190213
AC003681.1	16.8953	0.410797	0.541987	0.757946	0.448483	0.647438
AC003682.1	14.9977	1.28912	0.506839	2.54344	0.0109766	0.041133
AC003991.1	2.38204	3.19638	1.4178	2.25446	0.0241672	0.0783186
AC004024.1	4.33376	0.853643	0.797195	1.07081	0.284256	0.485673
AC004034.1	6.99077	-0.196071	0.668929	-0.293112	0.769437	0.878933
AC004067.1	20.4094	0.725139	0.372978	1.94419	0.0518729	0.14278
AC004076.2	94.4831	-0.69279	0.249698	-2.77451	0.0055285	0.0234322
AC004148.1	29.6639	-0.955432	0.343452	-2.78185	0.00540495	0.0229856
AC004156.1	3.87969	1.44792	0.857517	1.6885	0.0913158	0.219092
AC004223.2	9.34188	0.00485844	0.617409	0.00786908	0.993721	0.997083
AC004232.2	8.50324	-0.698979	0.579329	-1.20653	0.227613	0.418821
AC004233.2	15.2923	1.37758	0.589898	2.33528	0.0195287	0.066049
AC004241.1	41.485	0.620622	0.26888	2.30817	0.0209896	0.0700046
AC004241.2	4.84317	1.62924	0.925902	1.75963	0.0784706	0.195112
AC004241.3	17.1626	-0.00306742	0.419124	-0.00731866	0.994161	0.997204
AC004241.4	4.0115	-2.03459	1.04282	-1.95105	0.0510512	0.141094
AC004241.5	4.39414	0.0292746	0.857695	0.0341317	0.972772	0.986175
AC004263.1	4.28525	0.123438	0.87216	0.141532	0.88745	0.943988
AC004263.2	17.8062	-0.164191	0.412083	-0.398442	0.690304	0.829204
AC004383.1	8.8492	-0.085703	0.552929	-0.154998	0.876823	0.93815
AC004408.2	3.30931	-1.02037	0.963955	-1.05853	0.289815	0.491763
AC004453.1	21.6686	-0.486945	0.459338	-1.0601	0.289098	0.490898
AC004461.2	33.835	0.304232	0.321476	0.946359	0.343966	0.55016
AC004464.1	15.7575	-2.5668	0.802507	-3.19847	0.00138158	0.00722732
AC004466.1	13.0025	0.232867	0.437561	0.532195	0.594591	0.76337
AC004466.2	56.8113	-0.405599	0.320239	-1.26655	0.205317	0.390437
AC004466.3	2.46656	-1.8493	1.14498	-1.61513	0.106282	0.245526
AC004477.1	2.20668	0.225369	1.32155	0.170534	0.86459	0.930733
AC004490.1	5.00403	0.111254	0.816522	0.136253	0.891621	0.946357
AC004491.1	6.46932	0.783474	0.691074	1.13371	0.256918	0.45403
AC004494.1	27.5274	0.385129	0.311924	1.23469	0.216946	0.40543
AC004494.2	2.54906	0.756581	0.99006	0.764177	0.444762	0.643941
AC004522.5	18.835	2.564	0.494145	5.18876	2.11703e-07	2.81637e-06
AC004528.2	6.66274	0.392907	0.841596	0.466859	0.640601	0.794781
AC004584.3	68.5992	2.73898	0.298671	9.17055	4.70591e-20	3.38398e-18
AC004585.1	507.933	1.02145	0.218606	4.67257	2.9746e-06	3.1216e-05
AC004593.1	30.4408	-1.33267	0.40527	-3.28836	0.00100773	0.00551476
AC004593.2	6.98752	-0.3478	0.743621	-0.467711	0.639991	0.794455
AC004596.1	2.77104	1.94583	1.09707	1.77367	0.0761183	0.190537
AC004672.2	9.86311	0.850696	0.549828	1.5472	0.121814	0.271083
AC004678.1	43.6039	0.837083	0.55857	1.49862	0.133973	0.289309
AC004678.2	16.5077	-0.11394	0.436222	-0.261197	0.79394	0.892547
AC004687.1	1448.75	0.608559	0.172051	3.53709	0.000404563	0.00249116
AC004687.2	6.31248	-0.648663	0.917602	-0.706911	0.479622	0.673297
AC004687.3	4.56966	-1.73087	1.33995	-1.29174	0.196448	0.378463
AC004692.1	5.30991	0.48856	0.773499	0.631623	0.527633	0.71262
AC004704.1	3.41994	0.19749	0.914235	0.216017	0.828975	0.911566
AC004706.1	2.82575	-0.212408	1.07948	-0.196768	0.844009	0.919416
AC004706.3	88.723	0.35222	0.20397	1.72682	0.0842002	0.20596
AC004707.1	4.83752	-0.672234	0.986106	-0.681706	0.495425	0.685903
AC004771.1	5.80212	0.379936	0.659876	0.575768	0.564772	0.740371
AC004771.2	17.5042	-1.01259	0.463627	-2.18406	0.0289576	0.0908346
AC004771.3	10.481	1.2143	0.583989	2.07931	0.0375885	0.11134
AC004801.2	23.6298	0.114004	0.397162	0.287047	0.774076	0.881739
AC004801.6	18.1952	0.0270275	0.395357	0.0683623	0.945497	0.975011
AC004803.1	68.6102	-1.40294	0.262549	-5.34352	9.11585e-08	1.31111e-06
AC004812.2	58.6652	0.148048	0.291018	0.508724	0.610946	0.773935
AC004816.1	5.31084	1.37763	0.760834	1.81069	0.0701892	0.179361
AC004825.2	2.33927	0.656624	1.15706	0.567496	0.570377	0.744423
AC004825.3	3.22378	0.0177002	1.04654	0.0169131	0.986506	0.993074
AC004832.4	10.9739	-0.670782	0.699495	-0.958952	0.337583	0.543477
AC004832.6	2.07274	-1.38852	1.28667	-1.07916	0.280517	0.481452
AC004834.1	4.63399	1.30889	0.836157	1.56536	0.117498	0.264601
AC004837.4	8.93962	0.150543	0.651827	0.230956	0.817349	0.905482
AC004840.1	5.11026	-0.139781	0.890697	-0.156935	0.875296	0.937257
AC004846.1	2.30124	-1.56618	1.20518	-1.29954	0.193759	0.374862
AC004846.2	17.0429	0.831821	0.467617	1.77885	0.0752642	0.189122
AC004847.1	245.791	1.66119	0.279082	5.95234	2.64328e-09	4.98808e-08
AC004854.1	2.37493	0.270201	1.27589	0.211775	0.832282	0.913597
AC004854.2	9.18403	0.386375	0.580035	0.666123	0.505332	0.694206
AC004858.1	2.27804	-1.20363	1.1296	-1.06553	0.286635	0.488255
AC004877.2	12.9146	0.32705	0.474984	0.688548	0.491107	0.682526
AC004882.3	6.84993	0.499439	0.880022	0.56753	0.570354	0.744423
AC004890.1	2.7474	-0.517121	1.19276	-0.433549	0.664616	0.811805
AC004890.2	76.2158	-0.0138674	0.266524	-0.0520306	0.958504	0.980454
AC004893.2	7.02935	0.722141	0.729494	0.989921	0.322213	0.527568
AC004908.2	12.2104	0.243619	0.517753	0.470531	0.637976	0.792886
AC004908.3	5.48431	-0.299745	0.725877	-0.412941	0.67965	0.822442
AC004922.1	12.7283	-0.133858	0.454462	-0.294541	0.768345	0.878267
AC004923.4	10.208	-0.549986	0.667527	-0.823916	0.409987	0.613452
AC004938.2	6.67538	0.524294	0.663328	0.790399	0.429295	0.630066
AC004943.1	21.4473	1.10731	0.38941	2.84356	0.00446123	0.0195865
AC004943.2	364.671	1.23988	0.158201	7.8374	4.59978e-15	2.03548e-13
AC004943.3	5.0749	0.618744	0.765834	0.807935	0.419128	0.620408
AC004948.1	2.29676	0.927022	1.11369	0.83239	0.405189	0.609034
AC004951.1	64.4527	0.0961355	0.259786	0.370056	0.711341	0.842584
AC004951.2	17.0251	0.0101019	0.438287	0.0230485	0.981612	0.990771
AC004951.4	10.8441	0.136086	0.522149	0.260626	0.794381	0.892655
AC004967.1	3.74389	0.947195	1.03567	0.914572	0.360416	0.567296
AC004967.2	73.9062	0.874655	0.285844	3.0599	0.00221411	0.0108248
AC004974.1	2.31909	0.128371	1.23906	0.103603	0.917484	0.960914
AC004982.1	4.70232	3.13398	1.03318	3.03333	0.00241873	0.0116719
AC004982.2	14.282	2.59121	0.49946	5.18802	2.1254e-07	2.82356e-06
AC005005.3	18.9599	-0.853412	0.484105	-1.76287	0.077923	0.194031
AC005005.4	2.49179	0.495416	1.18319	0.418712	0.675426	0.819316
AC005014.2	2.85634	0.457801	1.06208	0.431042	0.666437	0.813036
AC005034.5	22.5699	0.255181	0.392245	0.650565	0.515328	0.70185
AC005034.6	2.13711	-0.603546	1.27289	-0.474155	0.635389	0.791537
AC005037.1	8.51425	0.265945	0.543858	0.488997	0.624844	0.783834
AC005041.5	7.79176	0.274873	0.629183	0.436873	0.662203	0.810318
AC005046.1	3.27097	1.91125	0.964534	1.98153	0.0475316	0.133384
AC005052.1	3.12975	-1.46508	0.99455	-1.4731	0.140723	0.299931
AC005052.2	12.2102	1.41763	0.510708	2.77581	0.00550651	0.0233599
AC005070.3	22.0635	0.877277	0.377534	2.3237	0.0201415	0.0676995
AC005072.1	70.6445	-0.189139	0.294222	-0.642844	0.520326	0.706015
AC005076.1	6.195	-0.0805772	0.701184	-0.114916	0.908512	0.955523
AC005076.2	11.0692	0.296194	0.473788	0.625162	0.531865	0.716144
AC005077.1	2.09566	3.05816	1.53961	1.98632	0.0469974	0.132236
AC005077.2	6.07679	1.5909	0.707629	2.24821	0.0245627	0.07937
AC005077.4	422.154	-1.03372	0.61358	-1.68473	0.0920408	0.220362
AC005082.1	3.52225	0.413076	0.987465	0.418319	0.675714	0.819552
AC005154.2	26.4945	1.17012	0.346863	3.37343	0.000742384	0.00424117
AC005156.1	2.60601	0.10805	1.11758	0.0966825	0.922979	0.964221
AC005178.1	2.79755	1.61764	1.1728	1.37929	0.167804	0.338857
AC005180.1	2.47595	-0.0153911	1.20689	-0.0127526	0.989825	0.994803
AC005224.2	26.3292	-0.622794	0.42887	-1.45218	0.146453	0.308712
AC005224.3	67.4978	-0.788816	0.244071	-3.23192	0.00122963	0.00653877
AC005225.4	4.83968	-0.901289	0.844971	-1.06665	0.28613	0.487821
AC005229.4	48.3234	-0.343843	0.342534	-1.00382	0.315465	0.520396
AC005229.5	7.3105	0.615276	1.00348	0.613143	0.539782	0.722296
AC005244.1	8.60713	0.302242	0.642499	0.470416	0.638058	0.792936
AC005253.1	3.10837	1.38609	1.05585	1.31277	0.18926	0.369262
AC005253.2	2.13851	-0.422666	1.20677	-0.350246	0.726154	0.851944
AC005261.1	1044.82	-0.256852	0.118568	-2.16629	0.030289	0.0940459
AC005262.2	4.12543	-0.0386424	0.833738	-0.0463484	0.963033	0.982492
AC005264.1	11.3879	0.528248	0.612644	0.862242	0.388554	0.59345
AC005277.1	4.51235	-0.51055	0.77202	-0.661317	0.508409	0.696589
AC005288.1	10.9429	-0.132082	0.556725	-0.237247	0.812465	0.903246
AC005304.1	2.18838	0.527514	1.08212	0.487483	0.625916	0.784633
AC005304.3	3.50959	0.418908	0.934501	0.44827	0.653959	0.803907
AC005306.1	57.8917	0.512262	0.320637	1.59764	0.110123	0.251998
AC005329.1	77.6017	-0.0754999	0.283554	-0.266263	0.790037	0.890573
AC005329.3	4.80524	0.339618	0.920359	0.369005	0.712124	0.842938
AC005332.1	10.9364	0.448241	0.553181	0.810297	0.417769	0.619362
AC005332.2	206.336	3.012	0.27167	11.087	1.45082e-28	2.41599e-26
AC005332.3	6.77588	0.581228	0.669624	0.867992	0.385399	0.590041
AC005332.4	184.543	1.30632	0.192162	6.79803	1.06058e-11	2.94357e-10
AC005332.5	18.938	0.942983	0.492587	1.91435	0.0555755	0.150377
AC005332.6	117.45	0.492318	0.309238	1.59204	0.111376	0.254161
AC005332.7	56.2903	2.48627	0.356504	6.97403	3.07978e-12	9.28041e-11
AC005339.1	8.15582	-0.877009	0.669885	-1.30919	0.190468	0.370807
AC005391.1	7.77815	0.961462	0.75408	1.27501	0.202304	0.386256
AC005410.2	5.78538	-0.33909	0.658666	-0.514814	0.606683	0.771536
AC005479.1	3.34769	-0.132264	0.935872	-0.141327	0.887612	0.944107
AC005479.2	4.5206	-0.317617	0.846833	-0.375064	0.707613	0.839897
AC005481.1	6.47733	1.05703	0.938742	1.12601	0.260161	0.457771
AC005498.3	9.1203	1.67458	0.592829	2.82473	0.004732	0.0205801
AC005514.1	3.39831	-1.05528	0.909472	-1.16033	0.245916	0.441353
AC005519.1	63.67	-0.157368	0.262339	-0.599866	0.548595	0.728468
AC005520.1	7.23986	0.425478	0.843723	0.504287	0.61406	0.775964
AC005520.2	13.1253	0.710615	0.492623	1.44251	0.149158	0.312747
AC005520.3	13.6162	0.224753	0.462741	0.485699	0.62718	0.785486
AC005520.5	10.9582	0.258314	0.50309	0.513455	0.607633	0.772006
AC005523.2	15.4871	0.0952679	0.620921	0.15343	0.878059	0.938786
AC005529.1	6.24123	0.97999	0.678733	1.44385	0.14878	0.312266
AC005532.1	5.31969	1.64678	0.880653	1.86995	0.0614902	0.162432
AC005537.1	4.91731	-1.045	0.807894	-1.29349	0.195841	0.377868
AC005540.1	31.0714	0.0876632	0.472857	0.185391	0.852923	0.924154
AC005546.1	17.6577	0.247	0.424414	0.58198	0.56058	0.737882
AC005562.1	28.34	-0.152146	0.349166	-0.435742	0.663024	0.81106
AC005578.1	2.31056	1.20144	1.35004	0.88993	0.373504	0.579304
AC005586.1	25.9402	1.81141	0.445792	4.06336	4.83718e-05	0.000387137
AC005606.1	3.37204	-1.8448	1.03575	-1.78112	0.0748929	0.188388
AC005606.2	3.30736	1.19253	1.08023	1.10396	0.269611	0.468709
AC005618.1	38.9201	0.530093	0.300043	1.76672	0.0772749	0.192695
AC005618.4	10.6631	0.832305	0.572283	1.45436	0.145847	0.307572
AC005670.3	631.871	0.493702	0.111668	4.42115	9.81747e-06	9.26777e-05
AC005674.1	158.043	-0.124046	0.189317	-0.655231	0.512319	0.699581
AC005695.3	3.16289	0.195976	1.06439	0.184121	0.853919	0.924693
AC005696.1	7.58045	0.204069	0.60464	0.337506	0.735736	0.857252
AC005696.3	8.27628	0.487297	0.578515	0.842325	0.399606	0.604434
AC005702.2	3.17243	-1.18339	0.983937	-1.20271	0.229088	0.420356
AC005726.1	2.10517	1.07889	1.20554	0.894941	0.370819	0.576872
AC005726.2	4.74057	-0.0145728	0.897485	-0.0162374	0.987045	0.993324
AC005726.4	4.37954	2.03918	0.858796	2.37446	0.0175747	0.0605685
AC005730.3	14.6362	0.0883549	0.43952	0.201026	0.840678	0.917522
AC005740.4	6.14046	0.909705	0.676028	1.34566	0.178411	0.354655
AC005746.1	8.10672	0.880445	0.571633	1.54023	0.123505	0.273488
AC005759.1	3.91399	0.693505	0.946802	0.732471	0.463881	0.660394
AC005775.1	6.04732	0.318601	0.756638	0.421074	0.673701	0.818007
AC005776.1	12.6823	0.143127	0.609222	0.234934	0.81426	0.903666
AC005776.2	3.77752	0.127797	0.878114	0.145536	0.884287	0.942366
AC005785.1	21.4033	0.231083	0.450703	0.512717	0.608149	0.7724
AC005785.2	39.6073	0.353651	0.305446	1.15782	0.246938	0.442529
AC005786.3	16.7452	0.293311	0.397059	0.738708	0.460084	0.657746
AC005786.4	2.9391	0.87927	0.975612	0.90125	0.367456	0.573902
AC005789.1	2.86691	-0.116123	0.928492	-0.125066	0.900471	0.951035
AC005831.1	179.496	0.431345	0.207982	2.07396	0.0380834	0.11242
AC005833.2	194.712	0.567533	0.248392	2.28483	0.0223228	0.0734829
AC005837.1	15.9922	0.0186369	0.418714	0.0445098	0.964498	0.983089
AC005837.3	2.25015	-0.855991	1.05878	-0.808468	0.418821	0.620244
AC005839.1	203.529	0.275997	0.175787	1.57006	0.116401	0.262752
AC005840.3	6.2522	0.29361	0.689333	0.425933	0.670156	0.815633
AC005840.4	13.1187	0.255817	0.447889	0.571162	0.56789	0.742822
AC005841.1	5.40672	0.501114	0.689595	0.726679	0.467422	0.663195
AC005899.1	5.02878	1.39417	0.79133	1.7618	0.0781029	0.19438
AC005899.5	13.523	0.428161	0.598819	0.71501	0.474603	0.669033
AC005899.6	9.16332	1.07449	0.563271	1.90759	0.0564443	0.152251
AC005899.7	15.8109	1.67486	0.499326	3.35424	0.000795826	0.00449508
AC005899.8	4.08925	0.863363	0.966627	0.893171	0.371766	0.577588
AC005911.1	13.4115	-0.489895	0.472513	-1.03679	0.299836	0.503404
AC005912.1	4.62276	-0.254662	0.997295	-0.255352	0.798451	0.895486
AC005912.2	4.33404	-2.94136	0.994988	-2.95618	0.00311473	0.0145033
AC005920.1	2.41408	-2.86384	1.33406	-2.14672	0.0318159	0.0978564
AC005921.3	108.033	0.251675	0.178094	1.41315	0.15761	0.324516
AC005944.1	45.8559	1.40873	0.581758	2.4215	0.0154565	0.0545605
AC005954.1	8.01178	-0.339175	0.585871	-0.578923	0.562641	0.73919
AC005962.1	8.98562	-0.0856627	0.618312	-0.138543	0.889811	0.94544
AC006001.1	3.39101	0.0134148	0.980204	0.0136857	0.989081	0.994422
AC006001.2	132.357	-0.147912	0.190489	-0.776489	0.43746	0.637992
AC006001.3	752.279	0.380484	0.122209	3.11339	0.00184949	0.00928239
AC006008.1	29.7181	0.47923	0.317482	1.50947	0.131179	0.285127
AC006017.1	28.2684	0.853867	0.329855	2.58861	0.00963633	0.0371143
AC006027.1	17.0008	0.434979	0.431395	1.00831	0.313306	0.517966
AC006030.1	9.02907	0.592054	0.553184	1.07027	0.284499	0.485914
AC006042.2	60.76	1.05571	0.336058	3.14147	0.00168103	0.00855566
AC006042.3	3.50683	0.981148	0.90818	1.08035	0.279988	0.480935
AC006059.1	9.99835	-0.0742511	0.591659	-0.125496	0.900131	0.950975
AC006063.1	4.25312	1.20156	1.10005	1.09228	0.274709	0.474356
AC006064.2	19.4914	0.492009	0.448278	1.09755	0.272399	0.471655
AC006064.3	2.93106	-0.91557	1.32627	-0.690333	0.489985	0.681756
AC006064.4	251.235	-0.0673108	0.303994	-0.221422	0.824764	0.908988
AC006077.2	21.5355	0.0299518	0.355677	0.0842108	0.932889	0.968975
AC006111.2	23.513	-0.770243	0.399025	-1.93031	0.0535682	0.146322
AC006116.5	13.5789	-0.305358	0.542984	-0.56237	0.573864	0.747204
AC006116.7	3.29183	0.793721	1.11082	0.714539	0.474894	0.669065
AC006128.1	27.63	0.581308	0.411944	1.41113	0.158205	0.325251
AC006130.3	4.98997	-0.376813	0.757421	-0.497494	0.61884	0.779256
AC006141.1	164.821	0.282578	0.200299	1.41078	0.158308	0.325392
AC006157.1	4.33287	-0.526762	0.966174	-0.545205	0.585613	0.756329
AC006160.1	8.9524	0.718918	0.546765	1.31486	0.188558	0.368536
AC006207.1	14.0314	0.883852	0.483983	1.8262	0.0678194	0.174859
AC006213.1	9.77378	0.235522	0.600175	0.392422	0.694746	0.831488
AC006213.2	3.20088	0.187723	0.908984	0.206519	0.836385	0.915728
AC006213.4	6.34281	-1.58515	0.759945	-2.08588	0.0369898	0.109996
AC006213.5	2.76316	-1.81299	1.06486	-1.70255	0.0886518	0.214145
AC006213.7	2.77339	0.0980082	1.11771	0.0876865	0.930126	0.967587
AC006230.1	5.12365	0.51006	0.862778	0.591184	0.554397	0.732712
AC006237.1	3.11879	1.94972	0.983977	1.98146	0.0475392	0.133385
AC006252.1	9.28078	0.0277172	0.549683	0.0504239	0.959785	0.981012
AC006254.1	45.2633	0.405006	0.306907	1.31964	0.186956	0.36599
AC006299.1	12.0598	-1.40192	0.552368	-2.53803	0.0111479	0.0415779
AC006330.1	97.9451	0.193526	0.218253	0.886705	0.375238	0.581084
AC006378.1	8.93825	0.768685	0.582309	1.32007	0.186813	0.365879
AC006435.1	5.38969	0.250873	0.788464	0.318179	0.750349	0.866872
AC006435.2	8.12899	-0.05743	0.62227	-0.0922911	0.926467	0.965739
AC006435.5	7.75982	0.826069	0.677688	1.21895	0.222862	0.413183
AC006441.3	2.96082	0.960981	1.11388	0.862732	0.388285	0.59316
AC006460.2	29.6301	0.46331	0.322456	1.43682	0.150769	0.315048
AC006480.2	37.1876	0.581197	0.337231	1.72344	0.0848093	0.20729
AC006486.2	10.9482	-1.04565	0.533088	-1.9615	0.0498208	0.138295
AC006504.1	58.7147	0.421108	0.230786	1.82467	0.0680516	0.175314
AC006504.3	23.3885	-0.265993	0.422433	-0.629668	0.528912	0.713687
AC006504.5	504.439	0.365907	0.134025	2.73014	0.00633067	0.0261548
AC006504.7	46.1548	0.430397	0.27378	1.57205	0.115938	0.262083
AC006511.2	3.61009	0.240064	0.983829	0.24401	0.807223	0.90053
AC006511.3	8.40848	0.682254	0.568263	1.2006	0.229908	0.421332
AC006511.5	7.94716	0.906888	0.583995	1.5529	0.120446	0.269038
AC006538.1	27.8478	0.185137	0.378052	0.489712	0.624337	0.783579
AC006538.3	105.804	0.712994	0.266049	2.67994	0.00736359	0.0295901
AC006538.4	2.38011	3.41533	1.33781	2.55292	0.0106823	0.040389
AC006547.1	2.4124	0.333414	1.17674	0.283338	0.776917	0.883279
AC006547.2	12.323	0.454268	0.544558	0.834195	0.404171	0.607997
AC006946.2	4.48623	1.09419	1.07757	1.01543	0.309901	0.514173
AC006978.1	235.357	-0.0217292	0.234278	-0.0927497	0.926102	0.965717
AC006978.2	8.22583	-1.2234	0.636306	-1.92265	0.0545236	0.148346
AC007000.1	3.45323	1.63103	0.947174	1.722	0.0850694	0.207858
AC007000.3	2.29995	0.259838	1.27359	0.20402	0.838338	0.91674
AC007014.2	8.0269	0.827669	0.580027	1.42695	0.153595	0.318935
AC007016.1	2.6855	0.616056	1.12291	0.548622	0.583265	0.754548
AC007032.1	2.78996	0.406235	1.12404	0.361405	0.717796	0.846376
AC007038.1	45.3063	0.12479	0.263172	0.474179	0.635372	0.791537
AC007066.2	51.5684	0.241997	0.269957	0.896428	0.370024	0.576254
AC007099.2	3.31458	1.68295	0.984086	1.71016	0.0872359	0.211541
AC007099.3	2.161	0.917629	1.30913	0.700948	0.483335	0.676021
AC007100.1	6.57177	-3.3503	0.900261	-3.72148	0.000198058	0.00133901
AC007114.1	16.4496	-0.0428044	0.420721	-0.10174	0.918963	0.962038
AC007179.2	3.51905	-1.72806	1.38543	-1.24731	0.212286	0.399774
AC007182.2	3.02801	-0.986677	0.986809	-0.999866	0.317375	0.522373
AC007191.1	150.631	0.0932313	0.168641	0.55284	0.580373	0.752629
AC007192.2	4.00896	0.257075	0.889308	0.289073	0.772525	0.880933
AC007193.3	2.46232	0.101498	1.18627	0.0855603	0.931816	0.968444
AC007207.1	17.1893	-2.71756	0.530934	-5.11845	3.08049e-07	3.95402e-06
AC007216.3	30.6725	-0.556477	0.348985	-1.59456	0.110811	0.253114
AC007216.4	12.5571	0.281178	0.51778	0.543046	0.587098	0.757371
AC007224.2	6.41029	0.551999	0.638438	0.864608	0.387254	0.591915
AC007238.1	38.6557	0.66451	0.474162	1.40144	0.161083	0.3296
AC007240.3	8.40684	1.89341	0.622409	3.04207	0.0023496	0.0113788
AC007253.1	4.68338	2.79664	0.9697	2.88403	0.00392626	0.0176125
AC007262.2	5.58702	1.48685	0.78223	1.90079	0.05733	0.154027
AC007279.1	3.41579	-0.402069	0.984738	-0.408301	0.683053	0.824301
AC007292.1	18.2508	0.240486	0.382757	0.628301	0.529807	0.71459
AC007292.2	22.3427	0.131565	0.381764	0.344624	0.730377	0.854575
AC007292.3	2.92927	0.609992	0.98137	0.621572	0.534223	0.718454
AC007314.1	3.26979	-0.461416	1.03235	-0.446959	0.654905	0.80454
AC007318.1	20.3745	0.972752	0.408383	2.38196	0.0172208	0.0595733
AC007336.1	20.8113	-1.33415	0.39173	-3.40579	0.000659737	0.00382076
AC007342.1	10.1316	-0.063084	0.511299	-0.12338	0.901806	0.95172
AC007342.6	15.3142	0.855661	0.453041	1.8887	0.0589314	0.157195
AC007342.7	22.9963	0.270809	0.349714	0.774373	0.43871	0.639139
AC007365.1	3.88047	-0.961403	1.00443	-0.957167	0.338483	0.544513
AC007370.1	2.56302	2.17494	1.14126	1.90573	0.0566855	0.152814
AC007370.2	7.56856	0.479911	0.728238	0.659002	0.509894	0.697696
AC007378.1	3.03951	0.421562	1.03858	0.405902	0.684814	0.825692
AC007384.1	633.139	0.289835	0.197453	1.46786	0.142141	0.301836
AC007389.1	3.57011	2.46927	1.08822	2.26909	0.0232628	0.0759845
AC007390.1	144.39	0.864626	0.18883	4.57885	4.67537e-06	4.69863e-05
AC007406.4	325.8	0.53998	0.129085	4.18313	2.87519e-05	0.000243673
AC007431.3	48.3872	0.417206	0.380256	1.09717	0.272567	0.47186
AC007435.1	12.3803	-0.684077	0.495761	-1.37985	0.167632	0.338589
AC007450.4	4.06776	1.16994	0.834512	1.40194	0.160933	0.329487
AC007463.1	2.14856	0.0739094	1.10386	0.0669555	0.946617	0.975237
AC007485.2	118.618	-0.0029762	0.24941	-0.0119329	0.990479	0.995121
AC007496.3	66.8721	-0.544096	0.33728	-1.61319	0.106703	0.24631
AC007497.1	4.75098	-1.04235	0.819356	-1.27216	0.203316	0.387525
AC007541.1	26.5365	0.391323	0.435668	0.898213	0.369072	0.575243
AC007546.1	12.0659	0.334896	0.499552	0.670392	0.502608	0.692015
AC007546.3	8.838	-0.078486	0.571456	-0.137344	0.890759	0.945885
AC007566.1	81.3597	0.102146	0.2666	0.383144	0.701613	0.836437
AC007569.1	33.6774	3.35022	0.551797	6.07146	1.26749e-09	2.51169e-08
AC007570.1	4.88231	-0.363503	0.784637	-0.463275	0.643167	0.796506
AC007598.1	7.19249	-0.0479803	0.596528	-0.0804325	0.935893	0.970517
AC007598.3	16.3546	0.665751	0.465649	1.42973	0.152795	0.317881
AC007599.2	6.7898	0.191256	0.632013	0.302614	0.762184	0.874807
AC007608.3	2.30284	1.25744	1.37022	0.917691	0.35878	0.565498
AC007610.4	34.1437	0.0618986	0.307977	0.200984	0.840711	0.917522
AC007611.1	6.05881	-0.784861	0.680554	-1.15327	0.2488	0.444706
AC007613.1	5.7599	1.31848	0.739002	1.78414	0.0744012	0.187624
AC007620.2	29.7711	0.713773	0.324905	2.19687	0.0280297	0.0884796
AC007620.3	8.81882	1.70306	0.672585	2.53211	0.0113378	0.0421774
AC007622.1	2.45516	0.646677	1.16809	0.553617	0.579841	0.752303
AC007622.2	2.3077	-0.697738	1.21471	-0.574409	0.565691	0.741035
AC007655.2	3.37624	1.15849	0.944198	1.22696	0.219837	0.409188
AC007663.3	6.39896	0.786526	0.63436	1.23987	0.215022	0.403079
AC007663.4	22.7566	-0.510118	0.394511	-1.29304	0.195997	0.378081
AC007666.1	4.77227	-0.000424439	0.886137	-0.000478977	0.999618	0.999813
AC007681.1	9.06457	0.510027	0.710097	0.71825	0.472603	0.667602
AC007684.1	6.69947	-0.904677	0.726024	-1.24607	0.212739	0.400341
AC007684.2	6.08417	-0.0300458	0.739499	-0.0406298	0.967591	0.984203
AC007686.3	26.5356	0.71397	0.363417	1.9646	0.0494606	0.137536
AC007688.2	21.913	-0.180461	0.402252	-0.448628	0.6537	0.803695
AC007728.2	7.96854	2.02024	0.752371	2.68517	0.00724936	0.0292253
AC007731.5	34.9845	-2.87865	0.47688	-6.03643	1.57565e-09	3.07107e-08
AC007773.1	13.3781	0.234848	0.501967	0.467856	0.639887	0.794377
AC007780.1	3.40058	0.60412	1.14318	0.528456	0.597183	0.765233
AC007785.3	31.7386	0.733166	0.38884	1.88552	0.0593598	0.158071
AC007787.2	5.10554	-0.0306229	0.856151	-0.0357681	0.971467	0.98549
AC007823.1	17.041	-0.472312	0.448381	-1.05337	0.292171	0.494299
AC007834.2	3.56485	-0.727662	0.9698	-0.750322	0.453061	0.651041
AC007878.1	235.198	0.127836	0.250843	0.509626	0.610313	0.773547
AC007881.3	3.4782	-0.723684	0.865538	-0.83611	0.403093	0.607134
AC007906.1	10.6857	0.27959	0.610435	0.458017	0.64694	0.798954
AC007923.3	3.38654	-0.341809	1.02522	-0.333401	0.738831	0.859066
AC007938.2	6.71531	0.215019	0.636459	0.337835	0.735487	0.857068
AC007938.3	2.2564	-1.67181	1.16317	-1.43729	0.150636	0.314839
AC007950.2	11.976	1.27519	0.530069	2.40571	0.0161411	0.0566087
AC007952.4	13.5343	-0.569231	0.777543	-0.732089	0.464114	0.660574
AC007993.3	5.79526	-2.08211	0.860765	-2.41891	0.0155671	0.0548795
AC007996.1	12.961	0.653378	0.539258	1.21162	0.225656	0.416596
AC007998.3	65.7381	-5.17613	0.539337	-9.59721	8.21355e-22	7.2188e-20
AC007998.4	5.02984	-5.67685	1.26882	-4.47411	7.67318e-06	7.39806e-05
AC007998.5	4.49331	-1.2267	0.794633	-1.54373	0.122655	0.272241
AC008011.2	3.38207	-2.38034	1.05699	-2.25201	0.0243219	0.0787795
AC008012.1	7.74828	-4.41951	1.12578	-3.92574	8.64632e-05	0.000646227
AC008013.1	14.9753	0.501795	0.44918	1.11714	0.263935	0.4621
AC008014.1	83.8421	0.171135	0.232854	0.734946	0.462372	0.65948
AC008015.1	2.13211	0.803021	1.3435	0.59771	0.550033	0.729331
AC008026.3	31.6684	0.237251	0.372333	0.637201	0.523994	0.70932
AC008033.3	4.072	5.44948	1.32153	4.12361	3.72973e-05	0.000306782
AC008035.1	14.6476	0.512296	0.489088	1.04745	0.294891	0.497619
AC008038.1	36.7052	-0.347209	0.304748	-1.13933	0.254566	0.451272
AC008040.1	9.79739	1.74417	0.652716	2.67218	0.00753611	0.0302208
AC008060.1	7.05636	-2.08566	0.820344	-2.54243	0.0110086	0.041196
AC008060.4	6.78228	-1.6425	0.80118	-2.0501	0.0403542	0.117696
AC008073.1	4.79305	0.431417	0.847409	0.509101	0.610681	0.773755
AC008073.3	2.93753	0.221921	1.07431	0.20657	0.836346	0.915728
AC008074.2	73.9159	1.6848	0.311056	5.4164	6.0811e-08	9.02609e-07
AC008079.1	25.3369	-0.730123	0.493826	-1.4785	0.139273	0.297672
AC008105.1	27.6708	0.593177	0.447274	1.3262	0.184772	0.363456
AC008105.2	6.56564	0.0149606	0.670398	0.022316	0.982196	0.991124
AC008105.3	114.148	1.7954	0.25941	6.92111	4.48119e-12	1.32303e-10
AC008115.3	107.639	0.494766	0.223	2.21868	0.0265083	0.0845485
AC008115.4	6.68015	0.163284	0.638968	0.255543	0.798304	0.895474
AC008119.1	4.07595	0.513061	1.13008	0.454004	0.649826	0.800885
AC008121.1	3.12345	0.691575	0.964353	0.717139	0.473288	0.668122
AC008121.3	3.40235	-0.0915619	0.905623	-0.101104	0.919468	0.962318
AC008124.1	519.769	0.353773	0.130806	2.70456	0.00683951	0.0278391
AC008147.4	4.76556	0.434766	0.785195	0.553705	0.579781	0.752276
AC008149.1	2.43687	-1.02593	1.24745	-0.822422	0.410837	0.61412
AC008149.2	3.18643	-0.176006	1.1632	-0.151311	0.87973	0.939976
AC008264.2	3.32613	0.483096	0.973799	0.496094	0.619828	0.780189
AC008267.1	3.15194	1.75315	1.23414	1.42054	0.155449	0.321501
AC008267.2	8.9964	1.06078	0.549206	1.93148	0.0534235	0.146021
AC008267.4	8.40727	0.308111	0.664473	0.463692	0.642868	0.796256
AC008267.6	2.42532	-0.982616	1.43597	-0.684288	0.493793	0.684772
AC008269.1	48.048	0.266495	0.246379	1.08165	0.27941	0.480246
AC008280.2	9.72396	1.1142	0.647094	1.72184	0.0850977	0.207888
AC008395.1	18.6577	-0.448596	0.430703	-1.04154	0.297623	0.500775
AC008403.2	3.33227	-0.832759	1.07982	-0.771201	0.440588	0.640753
AC008403.3	12.1699	4.99844	0.850643	5.87607	4.20109e-09	7.60281e-08
AC008429.1	6.86492	-2.75998	1.12793	-2.44695	0.014407	0.0514295
AC008429.2	2.62296	-0.842659	1.0563	-0.797746	0.425018	0.625905
AC008429.3	13.8971	0.0804093	0.480201	0.167449	0.867017	0.93223
AC008429.4	12.0471	0.488663	0.546591	0.894019	0.371312	0.577229
AC008434.1	20.3412	0.0746715	0.375734	0.198735	0.84247	0.918668
AC008438.1	15.9579	0.242175	0.433456	0.558707	0.576362	0.749499
AC008443.1	7.10432	1.12797	0.716411	1.57448	0.115377	0.261064
AC008443.2	6.83485	1.06371	0.659421	1.61309	0.106725	0.246329
AC008443.4	12.0136	0.467714	0.495315	0.944276	0.345029	0.551309
AC008443.6	11.5366	1.79476	0.511917	3.50597	0.000454948	0.00275582
AC008456.1	6.18675	1.4856	0.865651	1.71616	0.0861327	0.209687
AC008462.1	5.4744	1.53675	0.83016	1.85114	0.0641488	0.168019
AC008467.1	71.4382	1.18887	0.252987	4.69931	2.61045e-06	2.76391e-05
AC008494.1	3.10009	1.81741	1.03875	1.74962	0.0801839	0.198359
AC008494.3	5.11746	-1.80268	0.972523	-1.85361	0.0637953	0.167279
AC008497.1	3.60647	0.318463	0.899292	0.354126	0.723244	0.850264
AC008498.1	2.1136	0.232909	1.25121	0.186148	0.852329	0.923927
AC008507.1	29.3709	-0.203569	0.326367	-0.623741	0.532798	0.717095
AC008507.4	5.22927	0.28507	0.75802	0.376072	0.706864	0.839481
AC008522.1	5.44419	0.911517	0.872818	1.04434	0.296329	0.49938
AC008532.1	2.49331	-0.383992	1.11526	-0.344307	0.730615	0.854748
AC008537.3	12.5679	0.227341	0.516544	0.44012	0.65985	0.80861
AC008537.4	3.11669	0.984323	1.17218	0.839735	0.401057	0.605309
AC008543.1	6.54672	-0.0743009	0.777002	-0.0956251	0.923818	0.964639
AC008543.3	7.43017	-1.1769	0.673235	-1.74812	0.0804432	0.198768
AC008551.1	40.1098	0.472088	0.269204	1.75364	0.0794914	0.197083
AC008555.1	7.70498	3.57121	0.815568	4.3788	1.19332e-05	0.000110185
AC008555.4	8.69246	2.20157	0.802719	2.74264	0.00609481	0.0253625
AC008555.6	44.7313	0.40806	0.271554	1.50268	0.132921	0.287924
AC008567.3	3.16552	-0.356845	0.927555	-0.384716	0.700448	0.835722
AC008569.1	6.97671	-0.29458	0.633302	-0.465149	0.641825	0.79569
AC008569.2	36.4913	0.282798	0.292824	0.965762	0.334163	0.54012
AC008581.1	2.13637	0.632785	1.12535	0.5623	0.573912	0.747215
AC008581.2	2.87541	-0.485312	1.27096	-0.381847	0.702575	0.83705
AC008608.2	12.9535	0.805312	0.531577	1.51495	0.129785	0.282777
AC008610.1	14.9463	-0.2284	0.484643	-0.471276	0.637444	0.792468
AC008622.2	18.7854	-1.86575	0.543977	-3.42983	0.000603949	0.00354855
AC008625.1	4.14414	2.28108	1.10967	2.05564	0.0398176	0.116471
AC008629.1	9.80859	1.74957	0.569916	3.06987	0.00214151	0.0105186
AC008632.1	2.68856	-2.14686	1.55499	-1.38063	0.167393	0.338279
AC008635.1	5.09065	0.541149	0.90491	0.598014	0.54983	0.729215
AC008659.1	17.3661	-2.23894	0.458132	-4.88711	1.02329e-06	1.18524e-05
AC008667.1	24.1995	0.0416486	0.421635	0.0987789	0.921314	0.963124
AC008670.1	4.34925	-0.00376073	0.898227	-0.00418684	0.996659	0.998272
AC008676.1	3.96595	1.47051	1.02995	1.42774	0.153365	0.318648
AC008676.3	5.35387	1.47288	0.820386	1.79535	0.0725972	0.183954
AC008686.1	2.77417	0.935134	1.17633	0.79496	0.426637	0.62751
AC008691.1	14.0195	-0.665029	0.618264	-1.07564	0.282089	0.483189
AC008696.2	33.6711	-1.39628	0.489074	-2.85494	0.00430456	0.0189953
AC008735.1	24.2481	0.509145	0.348741	1.45995	0.144303	0.305162
AC008735.4	2.16846	0.663708	1.12748	0.588665	0.556086	0.734076
AC008736.1	6.057	0.523951	0.953516	0.549494	0.582667	0.754439
AC008737.1	16.0033	0.0700943	0.398705	0.175805	0.860447	0.929007
AC008738.5	2.89362	-2.50863	1.39647	-1.79641	0.0724287	0.183699
AC008750.1	10.2982	1.08012	0.540564	1.99814	0.0457018	0.129512
AC008750.3	6.05835	0.592391	0.893301	0.663148	0.507236	0.695562
AC008750.4	9.70792	-0.428859	0.551883	-0.777083	0.43711	0.637795
AC008750.6	8.83602	0.912189	0.631626	1.44419	0.148685	0.312168
AC008752.1	2.70185	-0.15362	1.04658	-0.146782	0.883304	0.941634
AC008752.2	4.07447	-0.217357	0.829719	-0.261965	0.793349	0.892394
AC008752.3	25.7493	1.0462	0.348666	3.00057	0.00269473	0.0127971
AC008758.6	5.37307	-0.170827	0.737186	-0.231728	0.816749	0.90522
AC008760.1	2.50287	3.05913	1.32548	2.30793	0.0210028	0.0700365
AC008761.1	10.6203	-0.640309	0.564439	-1.13442	0.25662	0.453855
AC008763.1	3.65567	1.2332	0.857377	1.43834	0.150339	0.314355
AC008764.10	62.8023	0.592858	0.258584	2.29271	0.0218648	0.0723518
AC008764.4	2.22164	-0.482947	1.25805	-0.383886	0.701063	0.83614
AC008764.6	29.1523	-0.121834	0.355194	-0.343008	0.731593	0.855154
AC008764.7	6.60247	0.174133	0.730946	0.23823	0.811703	0.90293
AC008764.8	73.9326	0.212059	0.234219	0.905387	0.36526	0.571696
AC008764.9	12.8682	2.21995	0.586703	3.78377	0.000154473	0.00107536
AC008766.1	2.0966	-0.210116	1.19247	-0.176203	0.860134	0.928881
AC008770.2	6.93957	0.241346	0.851745	0.283354	0.776905	0.883279
AC008770.3	42.7538	0.205475	0.283969	0.723582	0.469322	0.665244
AC008771.1	9.66759	-0.881722	0.598601	-1.47297	0.140759	0.299974
AC008781.2	4.43289	0.412454	0.891183	0.462816	0.643496	0.79672
AC008810.1	3.67081	-0.803128	0.920987	-0.87203	0.383192	0.588077
AC008850.1	19.8775	0.717358	0.42219	1.69913	0.089294	0.215395
AC008870.2	32.0875	0.189147	0.334931	0.564735	0.572254	0.745714
AC008870.3	3.71335	0.394256	1.04643	0.376762	0.706351	0.839154
AC008873.1	3.80537	-0.0530819	0.954293	-0.0556243	0.955641	0.979108
AC008875.1	16.203	-0.7049	0.474577	-1.48532	0.137459	0.294894
AC008875.2	25.4471	-1.18909	0.404561	-2.9392	0.00329062	0.0151808
AC008875.3	285.492	0.817407	0.152745	5.35146	8.7246e-08	1.26337e-06
AC008883.3	28.592	0.0241975	0.38208	0.0633309	0.949503	0.97672
AC008894.2	62.3128	1.52298	0.331961	4.58782	4.47903e-06	4.52286e-05
AC008894.3	92.8041	0.584562	0.311135	1.87881	0.060271	0.159959
AC008895.1	140.032	0.00699973	0.244495	0.0286294	0.97716	0.988979
AC008897.3	4.69748	0.912446	0.770755	1.18383	0.236479	0.429887
AC008906.1	10.5633	1.33199	0.622234	2.14066	0.0323017	0.0989694
AC008906.2	2.73666	1.02179	1.16067	0.880343	0.378673	0.58388
AC008915.1	10.454	-0.10668	0.512252	-0.208256	0.835029	0.915236
AC008915.2	5.87485	0.0309376	0.799597	0.0386915	0.969136	0.98458
AC008937.2	2.70366	-0.0278939	1.18245	-0.02359	0.98118	0.990519
AC008937.3	3.3064	-2.39313	1.05	-2.27916	0.0226575	0.0743914
AC008946.1	8.30339	1.05984	0.618588	1.71332	0.0866536	0.210631
AC008957.1	213.045	-0.110447	0.19625	-0.562788	0.573579	0.746936
AC008966.1	30.3993	-0.139368	0.339556	-0.41044	0.681483	0.823145
AC008969.1	425.315	0.812968	0.144519	5.62534	1.85147e-08	3.01186e-07
AC009005.1	43.616	-1.99043	0.338116	-5.88682	3.93689e-09	7.1588e-08
AC009032.1	30.777	0.171663	0.315847	0.5435	0.586786	0.757319
AC009041.3	23.505	0.13954	0.375057	0.37205	0.709856	0.841551
AC009053.1	241.449	0.0323884	0.194888	0.16619	0.868008	0.93282
AC009054.1	8.68187	0.168924	0.553888	0.304979	0.760382	0.873678
AC009054.2	17.6777	-0.0749393	0.389655	-0.192322	0.84749	0.921701
AC009060.1	4.20616	0.55518	1.01196	0.548619	0.583267	0.754548
AC009061.2	173.329	0.605125	0.163181	3.70831	0.000208647	0.00139815
AC009065.1	11.5244	0.759184	0.597768	1.27003	0.204073	0.3886
AC009065.2	3.8715	0.749334	0.824134	0.909238	0.363224	0.569825
AC009065.4	15.9353	0.899622	0.503043	1.78836	0.0737177	0.186123
AC009065.5	28.7735	-0.371172	0.347041	-1.06953	0.284829	0.486135
AC009065.7	8.02898	-0.00990942	0.602889	-0.0164365	0.986886	0.99326
AC009065.8	13.3458	0.116319	0.486576	0.239055	0.811063	0.902798
AC009075.1	8.68181	0.255111	0.625606	0.407782	0.683434	0.824655
AC009086.2	48.4436	-0.0808865	0.255514	-0.316564	0.751575	0.867666
AC009088.1	36.4348	-0.144003	0.278368	-0.51731	0.60494	0.770543
AC009088.2	12.2417	-0.147865	0.599866	-0.246497	0.805298	0.899297
AC009088.3	2.35422	0.245647	1.16537	0.210789	0.833052	0.914089
AC009090.1	9.32828	0.598865	0.581929	1.0291	0.303431	0.50676
AC009090.4	4.5941	0.456443	0.83689	0.545403	0.585476	0.756255
AC009090.5	65.8183	-2.15215	0.291168	-7.39145	1.45238e-13	5.34341e-12
AC009090.6	2.96555	0.303333	1.13537	0.267167	0.78934	0.890153
AC009093.2	4.04239	2.56444	1.04646	2.45058	0.0142627	0.0509912
AC009093.7	2.83412	3.05966	1.40202	2.18232	0.0290856	0.0911757
AC009107.2	85.9412	2.66925	0.283695	9.40886	5.0156e-21	4.06907e-19
AC009108.3	8.50395	0.901192	0.637813	1.41294	0.157673	0.324539
AC009113.1	52.4237	-0.0330414	0.268821	-0.122912	0.902177	0.951843
AC009118.2	9.82654	0.358871	0.624187	0.574942	0.56533	0.740805
AC009120.1	98.6389	0.00722596	0.275274	0.02625	0.979058	0.989699
AC009120.2	395.181	-0.019976	0.154129	-0.129606	0.896878	0.948807
AC009120.3	3.57929	0.230616	1.0325	0.223356	0.823259	0.908438
AC009120.5	14.3348	0.146211	0.506536	0.288649	0.77285	0.880976
AC009121.3	5.69705	0.648888	0.668305	0.970946	0.331575	0.537736
AC009126.1	53.724	1.15934	0.282738	4.10041	4.12426e-05	0.000336006
AC009127.1	4.64474	1.96541	0.846908	2.32069	0.0203038	0.0681605
AC009133.1	110.333	0.428161	0.338219	1.26593	0.20554	0.390665
AC009133.2	86.3842	0.137053	0.307062	0.446337	0.655354	0.804889
AC009133.3	2.67192	2.24008	1.22244	1.83246	0.0668826	0.173243
AC009133.4	9.7055	0.70459	0.54141	1.3014	0.193122	0.374029
AC009137.2	8.64151	0.674127	0.5663	1.19041	0.233886	0.426604
AC009145.1	4.22874	-0.858111	0.995464	-0.862021	0.388676	0.593518
AC009145.4	8.60944	0.116356	0.605612	0.192129	0.847641	0.921733
AC009148.1	53.4087	0.181516	0.281922	0.643852	0.519671	0.705531
AC009163.2	3.39516	-0.927009	0.965237	-0.960395	0.336856	0.54277
AC009163.4	20.716	-0.0766147	0.359368	-0.213193	0.831176	0.912875
AC009163.7	8.04564	-0.170732	0.583923	-0.292388	0.76999	0.879348
AC009185.1	21.386	1.99813	0.433742	4.60674	4.09038e-06	4.15917e-05
AC009228.1	7.45498	1.19959	0.669876	1.79077	0.0733304	0.185342
AC009228.2	2.24862	-1.70481	1.31308	-1.29833	0.194175	0.375302
AC009242.1	4.39936	1.1966	0.867649	1.37912	0.167857	0.338891
AC009248.2	3.2605	-0.638034	1.0272	-0.621139	0.534508	0.718459
AC009262.1	6.95395	1.98738	0.947745	2.09696	0.0359974	0.107652
AC009268.2	4.77724	0.542407	0.790679	0.686001	0.492712	0.683879
AC009283.1	57.0155	0.307302	0.230499	1.33321	0.182464	0.359875
AC009301.1	8.46655	-1.82706	0.76725	-2.38131	0.0172512	0.0596643
AC009303.1	8.97619	-0.561062	0.596139	-0.94116	0.346623	0.553151
AC009309.1	5.21307	0.847503	0.843217	1.00508	0.314857	0.519625
AC009318.1	92.3281	0.193576	0.197522	0.980018	0.327077	0.532936
AC009318.2	20.146	-0.192137	0.414081	-0.464008	0.642642	0.796162
AC009318.3	23.6391	-0.0551321	0.343803	-0.160359	0.872598	0.935788
AC009318.4	7.09067	0.0310606	0.615043	0.0505015	0.959723	0.981012
AC009403.1	80.2078	0.391058	0.216432	1.80684	0.0707867	0.180429
AC009403.2	4.76128	0.358393	0.864981	0.414337	0.678628	0.821624
AC009404.1	70.4666	-0.25637	0.254183	-1.0086	0.313166	0.517914
AC009464.1	7.42741	-0.92474	0.700475	-1.32016	0.186781	0.365872
AC009495.2	2.1184	0.203494	1.17818	0.17272	0.862872	0.930249
AC009506.1	22.3422	-2.8513	0.459524	-6.20491	5.47298e-10	1.15959e-08
AC009509.4	3.08419	-0.947188	1.1263	-0.840974	0.400363	0.605111
AC009511.2	2.17331	1.25196	1.14277	1.09555	0.273277	0.472758
AC009522.1	4.55548	2.02142	0.972815	2.07791	0.0377175	0.111566
AC009533.1	381.047	-0.238726	0.231225	-1.03244	0.301866	0.505474
AC009533.3	14.5401	2.40882	0.560969	4.29404	1.75451e-05	0.000155935
AC009533.4	19.0484	1.51667	0.498367	3.04327	0.00234022	0.0113436
AC009560.3	7.93651	2.27192	0.687934	3.30252	0.000958187	0.00526795
AC009560.4	6.09684	2.11405	0.858032	2.46383	0.013746	0.0494886
AC009570.1	6.45825	0.388007	0.642793	0.603627	0.546092	0.726656
AC009570.2	24.7469	0.28116	0.334043	0.841688	0.399963	0.60477
AC009630.1	5.18489	0.966147	0.868131	1.1129	0.26575	0.463865
AC009630.4	2.33899	0.714219	1.21041	0.590063	0.555148	0.733398
AC009686.2	7.71124	0.0241411	0.777016	0.031069	0.975214	0.987758
AC009690.1	22.462	1.27346	0.418167	3.04534	0.00232414	0.0112756
AC009704.2	9.86946	-0.669857	0.586782	-1.14158	0.25363	0.450304
AC009754.1	25.3671	0.576114	0.500958	1.15003	0.250133	0.446314
AC009779.2	27.1712	0.326435	0.337672	0.966722	0.333683	0.539733
AC009779.3	20.4063	0.540472	0.371281	1.4557	0.145476	0.307037
AC009812.1	66.9939	0.552273	0.277821	1.98787	0.0468256	0.131851
AC009812.4	54.48	0.827614	0.25906	3.19468	0.00139986	0.00731173
AC009831.1	7.50045	0.374926	0.714037	0.525079	0.599528	0.766892
AC009831.3	5.97123	0.173466	0.69266	0.250435	0.802251	0.897779
AC009902.2	3.59346	0.19616	0.929677	0.210998	0.832889	0.913963
AC009902.3	5.24	-1.12011	0.746379	-1.50073	0.133425	0.288392
AC009948.1	43.8485	-0.211065	0.30023	-0.703012	0.482049	0.674929
AC009948.2	17.8863	-0.00311587	0.438232	-0.0071101	0.994327	0.99722
AC009948.3	57.3782	0.154995	0.279779	0.553993	0.579584	0.752072
AC009950.1	6.50434	-1.12727	0.708936	-1.59009	0.111814	0.254976
AC009951.4	440.385	0.569286	0.264837	2.14957	0.0315893	0.0973207
AC009951.6	2.20838	-2.34958	1.51139	-1.55458	0.120047	0.268398
AC009961.1	19.3306	0.0801033	0.394123	0.203244	0.838944	0.91674
AC009961.2	6.50482	1.71837	0.668871	2.56906	0.0101973	0.0388962
AC009961.3	11.711	1.4095	0.522983	2.69512	0.0070364	0.0285121
AC009962.1	10.2122	-0.124368	0.547912	-0.226986	0.820435	0.906932
AC009977.1	4.43373	-0.978288	0.98475	-0.993439	0.320496	0.525687
AC009996.1	31.8909	-0.127665	0.310559	-0.411083	0.681012	0.823121
AC010092.1	3.27435	0.334015	0.985105	0.339065	0.73456	0.856671
AC010132.4	8.69501	1.11012	0.585228	1.89691	0.0578405	0.155236
AC010168.2	119.411	0.689319	0.173772	3.96679	7.28462e-05	0.000554718
AC010173.1	2.10361	-1.38109	1.34956	-1.02336	0.306136	0.509886
AC010186.1	2.17377	-0.0609359	1.10808	-0.0549922	0.956145	0.979192
AC010186.2	100.172	0.782598	0.241526	3.24023	0.00119435	0.00638511
AC010186.3	484.009	0.809593	0.13524	5.98635	2.14598e-09	4.09852e-08
AC010201.1	3.45801	1.14756	1.00145	1.1459	0.251835	0.448232
AC010201.2	23.4242	1.62808	0.397444	4.09639	4.1964e-05	0.000340738
AC010201.3	2.4115	0.948287	1.15604	0.82029	0.412051	0.615063
AC010203.1	44.0945	1.19268	0.32185	3.70569	0.000210817	0.0014107
AC010210.1	36.6568	0.564436	0.386311	1.46109	0.14399	0.304705
AC010226.1	3.48718	-0.349162	0.950407	-0.367381	0.713335	0.84384
AC010240.2	3.97241	-0.373902	0.992471	-0.376739	0.706368	0.839154
AC010245.2	10.8123	-0.979038	0.625836	-1.56437	0.117731	0.264866
AC010247.1	2.31374	1.19537	1.23326	0.969277	0.332407	0.538477
AC010273.2	2.39304	0.416565	1.11427	0.373847	0.708518	0.840604
AC010285.3	10.7747	-1.43633	0.758012	-1.89487	0.0581096	0.155747
AC010287.1	9.00226	-0.505502	0.744215	-0.679242	0.496985	0.68706
AC010300.1	6.42237	0.309418	0.795076	0.389168	0.697152	0.833365
AC010320.2	2.77211	-0.247028	1.1906	-0.207481	0.835634	0.915543
AC010325.1	10.4768	0.145941	0.537523	0.271506	0.786002	0.888393
AC010325.2	8.60339	-0.261072	0.683597	-0.38191	0.702528	0.83705
AC010326.3	7.26169	-0.189517	0.632954	-0.299417	0.764622	0.87591
AC010326.4	128.966	-0.00940109	0.194344	-0.0483735	0.961419	0.981531
AC010327.6	114.818	0.0701107	0.217508	0.322336	0.747198	0.864918
AC010327.7	24.2993	1.04869	0.373205	2.80995	0.00495492	0.0213782
AC010327.8	5.64597	-0.125748	0.739039	-0.170151	0.864891	0.930735
AC010331.1	4.89371	1.28967	0.790619	1.63122	0.102844	0.239527
AC010332.1	9.46595	-0.00989195	0.67583	-0.0146368	0.988322	0.993877
AC010335.3	7.45684	0.712067	0.645556	1.10303	0.270015	0.469024
AC010336.1	30.5922	0.481589	0.312536	1.54091	0.12334	0.273282
AC010336.2	3.02167	1.45806	1.17716	1.23863	0.215484	0.403627
AC010336.4	4.13062	0.660895	1.09224	0.605081	0.545125	0.725916
AC010336.7	11.643	-0.732233	0.558548	-1.31096	0.189872	0.370067
AC010343.1	23.5183	-0.0929405	0.385413	-0.241145	0.809442	0.90184
AC010359.3	79.988	0.775737	0.259363	2.99093	0.00278127	0.0131473
AC010401.1	2.19011	-0.64111	1.24128	-0.516492	0.605511	0.770878
AC010422.2	3.38681	0.466647	0.936348	0.498369	0.618224	0.778727
AC010422.4	13.1461	-0.209024	0.464032	-0.450451	0.652386	0.802803
AC010422.8	166.614	0.197012	0.180107	1.09386	0.274015	0.473466
AC010435.1	6.00688	0.082712	0.707621	0.116887	0.906949	0.954673
AC010442.2	31.4414	0.435979	0.374009	1.16569	0.243739	0.438674
AC010463.3	5.51016	2.15857	0.792231	2.72468	0.00643643	0.0264938
AC010491.1	16.3079	0.611677	0.476564	1.28351	0.199312	0.382312
AC010491.2	2.51187	1.81088	1.10968	1.63189	0.102702	0.239315
AC010530.1	9.75087	0.577661	0.511213	1.12998	0.258484	0.456005
AC010531.4	12.4509	0.42338	0.520756	0.813011	0.416212	0.61826
AC010531.6	4.74194	-0.121503	0.895889	-0.135623	0.892119	0.946373
AC010536.1	41.7486	0.794531	0.287629	2.76234	0.00573881	0.024135
AC010536.2	33.3264	0.307833	0.419153	0.734417	0.462695	0.659692
AC010538.1	53.4749	0.619655	0.258889	2.39351	0.0166878	0.0581491
AC010542.1	2.45351	-4.27913	1.72823	-2.47602	0.0132857	0.0480229
AC010542.4	2.66051	0.0938751	1.02628	0.091471	0.927118	0.966028
AC010542.5	3.32704	-0.744743	0.984581	-0.756406	0.449406	0.648095
AC010547.4	2.24159	1.04323	1.11311	0.937216	0.348648	0.554983
AC010615.1	204.874	0.518846	0.180954	2.86728	0.00414022	0.0183769
AC010618.3	160.936	0.939776	0.185777	5.05862	4.22312e-07	5.33057e-06
AC010619.2	4.1936	2.84615	1.16081	2.45186	0.0142118	0.0508477
AC010623.1	140.969	-0.206952	0.253342	-0.81689	0.413991	0.616413
AC010624.1	4.19232	0.238758	0.74715	0.319559	0.749303	0.866096
AC010632.2	23.2706	0.728435	0.432133	1.68567	0.0918587	0.220127
AC010642.2	71.6366	0.356888	0.233491	1.52849	0.126391	0.277549
AC010643.1	12.8561	-1.45991	0.576502	-2.53236	0.0113298	0.0421569
AC010653.1	7.31198	-0.255341	0.657845	-0.388147	0.697907	0.833852
AC010653.2	8.83544	1.36907	0.647845	2.11326	0.0345784	0.104395
AC010653.3	7.07469	-0.192218	0.64217	-0.299325	0.764692	0.875937
AC010654.1	11.565	-0.15168	0.538956	-0.281433	0.778378	0.88404
AC010680.2	31.9171	0.282991	0.347166	0.815144	0.41499	0.616976
AC010680.3	8.12834	0.0193395	0.642986	0.0300776	0.976005	0.98808
AC010680.4	10.9923	-0.500943	0.523763	-0.95643	0.338855	0.544878
AC010754.1	11.0366	-0.680294	0.525467	-1.29465	0.195442	0.377176
AC010761.1	14.0461	-0.273477	0.683409	-0.400166	0.689035	0.828885
AC010761.5	2.65314	0.59163	1.05475	0.56092	0.574852	0.74808
AC010789.2	2.59064	0.729714	1.07622	0.678032	0.497751	0.687672
AC010809.1	18.6671	-0.389883	0.428977	-0.908867	0.36342	0.569944
AC010809.2	15.9934	0.0881707	0.450301	0.195804	0.844764	0.919827
AC010809.3	4.1565	0.715233	0.800074	0.893959	0.371344	0.577229
AC010864.1	11.3875	0.852494	0.527789	1.61522	0.106264	0.245526
AC010883.1	9.51612	0.63349	0.518815	1.22103	0.222074	0.412066
AC010883.2	2.49934	2.70659	1.19314	2.26846	0.023301	0.076083
AC010883.3	13.2971	-0.684865	0.454293	-1.50754	0.131672	0.286036
AC010889.1	3.35012	0.155591	1.066	0.145957	0.883955	0.942065
AC010894.3	7.2715	1.40665	0.811556	1.73328	0.0830459	0.203907
AC010896.1	28.7986	-0.950817	0.332472	-2.85984	0.00423852	0.0187431
AC010969.2	78.675	-0.264344	0.216954	-1.21844	0.223058	0.413417
AC010973.2	12.7107	-0.678332	0.71804	-0.944699	0.344813	0.55105
AC010976.1	3.89097	0.985073	1.00727	0.977966	0.328091	0.534129
AC010976.2	3.02737	2.58142	1.16856	2.20906	0.0271702	0.0862252
AC010978.1	4.35066	-0.296555	0.86015	-0.344771	0.730266	0.854551
AC010983.1	10.4855	-0.779338	0.765078	-1.01864	0.308375	0.512357
AC010996.1	15.708	0.0729389	0.549888	0.132643	0.894476	0.947724
AC011005.1	4.47365	0.176542	0.995944	0.177261	0.859304	0.928424
AC011290.2	6.39727	-0.666275	0.785435	-0.848288	0.396277	0.601209
AC011317.1	4.36135	-0.253392	0.799607	-0.316896	0.751322	0.867481
AC011322.1	9.12617	-0.371335	0.639323	-0.580826	0.561358	0.738365
AC011330.1	4.18915	0.47192	0.929857	0.507519	0.611791	0.774437
AC011330.2	7.54246	-0.364522	0.702545	-0.51886	0.603858	0.769889
AC011337.1	6.45088	1.3095	0.775747	1.68806	0.0914005	0.219195
AC011346.1	8.54755	1.86229	0.692733	2.68832	0.00718121	0.0289998
AC011374.2	18.4858	0.0635144	0.469685	0.135228	0.892432	0.946373
AC011375.1	3.05908	0.229588	1.06048	0.216495	0.828602	0.911388
AC011379.1	2.11198	-1.42927	1.26969	-1.12569	0.260298	0.45797
AC011379.2	12.9289	0.645549	0.486084	1.32806	0.184158	0.362604
AC011411.1	6.80865	-0.206301	0.774819	-0.266257	0.790041	0.890573
AC011416.3	5.29289	1.09235	1.04669	1.04362	0.296661	0.499768
AC011445.1	4.29727	0.0782214	0.963382	0.0811947	0.935287	0.97017
AC011446.1	2.58748	1.87231	1.21599	1.53974	0.123624	0.273625
AC011446.2	22.7312	-0.253585	0.569779	-0.445059	0.656277	0.805507
AC011447.3	33.4959	-0.301169	0.484039	-0.6222	0.53381	0.718153
AC011447.4	2.11084	-0.527641	1.19328	-0.442175	0.658362	0.807499
AC011447.6	17.4906	-0.850614	0.593771	-1.43256	0.151983	0.316815
AC011447.7	37.5178	-0.521685	0.394399	-1.32273	0.185924	0.364852
AC011448.1	20.3553	0.770855	0.455375	1.69279	0.0904948	0.217713
AC011450.1	32.6356	1.18541	0.487508	2.43156	0.0150339	0.0533266
AC011451.4	8.49544	1.60431	0.616996	2.60019	0.00931727	0.0361273
AC011461.1	18.9071	-0.472015	0.423774	-1.11384	0.265349	0.463591
AC011462.2	2.74951	-0.350631	1.00442	-0.349089	0.727023	0.852384
AC011462.3	5.37256	-0.598999	0.828477	-0.723013	0.469672	0.665392
AC011462.4	24.4063	-0.101694	0.33549	-0.303119	0.761799	0.874576
AC011462.5	14.2666	0.309724	0.441453	0.701602	0.482927	0.675799
AC011466.1	6.97384	1.47663	0.671696	2.19836	0.0279233	0.088173
AC011466.4	35.8922	0.943945	0.305843	3.08637	0.00202616	0.0100247
AC011468.1	5.43919	-0.150159	0.972357	-0.154428	0.877272	0.938473
AC011468.4	2.25099	-0.913862	1.11503	-0.819585	0.412453	0.615615
AC011468.5	16.8702	0.962005	0.473905	2.02996	0.0423611	0.122123
AC011471.3	2.41818	-0.368577	0.999033	-0.368934	0.712177	0.842943
AC011472.1	2.61787	-0.188359	1.0834	-0.173859	0.861976	0.929768
AC011472.2	9.24556	2.40198	0.765238	3.13886	0.00169605	0.00862518
AC011476.3	3.05572	0.172387	0.999371	0.172496	0.863048	0.930276
AC011477.1	81.5959	0.141299	0.246888	0.572321	0.567104	0.742169
AC011479.2	7.54947	-0.494927	0.678475	-0.72947	0.465714	0.661661
AC011479.3	32.8284	0.171149	0.347259	0.492858	0.622113	0.781871
AC011479.4	2.2267	-1.18664	1.30237	-0.911142	0.362221	0.569077
AC011481.1	5.58139	0.567448	0.676126	0.839263	0.401322	0.605571
AC011487.1	3.00605	-0.137191	1.00123	-0.137022	0.891013	0.945885
AC011491.2	5.15861	0.146469	0.875863	0.167228	0.867191	0.932364
AC011497.2	5.2537	-1.0132	0.795047	-1.27439	0.202525	0.386451
AC011498.1	2.52092	1.54061	1.14676	1.34345	0.179126	0.355526
AC011498.2	26.2593	-0.356253	0.460114	-0.774272	0.43877	0.639139
AC011498.3	4.06041	-0.0567943	1.06932	-0.0531127	0.957642	0.980081
AC011498.6	12.4301	0.613031	0.501977	1.22123	0.221997	0.412005
AC011498.7	111.474	-0.0520531	0.275759	-0.188763	0.850278	0.922881
AC011503.2	37.1562	-0.250519	0.28687	-0.873283	0.382509	0.587409
AC011503.3	12.8199	0.63331	0.507177	1.2487	0.211776	0.399083
AC011511.2	4.84595	0.967233	0.942482	1.02626	0.304769	0.508504
AC011511.5	2.13585	1.05023	1.19234	0.880818	0.378416	0.583721
AC011603.2	124.554	0.128746	0.288592	0.44612	0.655511	0.804982
AC011676.1	3.23925	2.53799	1.16568	2.17726	0.0294613	0.0921255
AC011676.5	5.78362	1.33545	0.953635	1.40038	0.161399	0.329924
AC011726.2	2.35507	0.174746	1.09565	0.159491	0.873282	0.936103
AC011731.1	3.74124	-0.950144	0.957053	-0.992781	0.320817	0.525985
AC011815.1	74.8252	0.267032	0.204209	1.30764	0.190996	0.371389
AC011815.2	11.1963	0.294303	0.488391	0.602597	0.546777	0.727095
AC011815.3	3.98028	0.456386	0.768994	0.593485	0.552857	0.731542
AC011816.1	12.3119	0.860482	0.512755	1.67815	0.0933171	0.222461
AC011816.2	4.15055	0.39429	0.862995	0.456886	0.647753	0.799354
AC011825.4	5.6438	0.163335	0.715531	0.228271	0.819435	0.906167
AC011912.1	61.928	0.0887056	0.247387	0.35857	0.719917	0.847612
AC011921.1	13.1971	-0.128229	0.440713	-0.290959	0.771083	0.880072
AC011933.2	135.565	0.088634	0.25334	0.349862	0.726442	0.852099
AC011939.1	60.7489	0.145549	0.31018	0.46924	0.638898	0.793616
AC011939.2	23.7959	0.375092	0.412291	0.909775	0.362941	0.569616
AC011939.3	19.0821	0.632046	0.425249	1.4863	0.137201	0.294574
AC011944.2	23.8263	0.127029	0.481957	0.263569	0.792112	0.891654
AC011978.2	40.7205	0.0243124	0.271661	0.0894956	0.928688	0.966965
AC012020.1	254.627	0.657031	0.215208	3.05301	0.00226559	0.0110282
AC012063.1	15.2602	1.10935	0.469949	2.36057	0.018247	0.0624257
AC012065.3	11.253	0.371605	0.508798	0.730358	0.465172	0.661385
AC012073.1	100.341	0.457959	0.248009	1.84654	0.0648138	0.169311
AC012085.2	4.78808	-2.64443	0.946296	-2.7945	0.00519797	0.0222851
AC012100.3	9.58296	1.16115	0.576196	2.01521	0.0438832	0.125539
AC012150.1	35.5559	-4.691	0.582378	-8.05491	7.95375e-16	3.88159e-14
AC012150.2	57.9777	-4.23031	0.391439	-10.8071	3.1868e-27	4.72642e-25
AC012157.2	2.76457	1.65851	1.18662	1.39768	0.162208	0.331221
AC012170.1	12.2046	-0.966888	0.638805	-1.51359	0.13013	0.283367
AC012173.1	12.8073	0.571918	0.499163	1.14575	0.251897	0.4483
AC012181.1	5.05233	0.0927382	0.897722	0.103304	0.917722	0.961071
AC012181.2	7.76834	0.7437	0.638235	1.16524	0.24392	0.438918
AC012184.1	5.80338	-0.373625	0.733826	-0.509146	0.61065	0.773755
AC012184.3	24.3559	0.019292	0.36694	0.0525754	0.95807	0.980327
AC012184.4	2.57467	-0.273452	1.2285	-0.222589	0.823855	0.908513
AC012186.2	8.54375	0.196788	0.559061	0.351997	0.72484	0.850974
AC012186.3	15.3911	0.578529	0.442064	1.3087	0.190637	0.370868
AC012213.2	5.08836	-0.349963	0.722536	-0.484355	0.628134	0.786473
AC012213.3	19.2586	-0.200956	0.442614	-0.45402	0.649814	0.800885
AC012254.1	3.88844	1.24355	0.891892	1.39429	0.163231	0.332737
AC012254.3	6.44156	1.46861	0.669037	2.19511	0.0281557	0.0887443
AC012291.2	11.6181	0.0915514	0.480905	0.190373	0.849017	0.922552
AC012291.3	13.5181	0.266544	0.438521	0.607825	0.543303	0.724807
AC012306.2	15.1849	-0.323776	0.496054	-0.652703	0.513948	0.700763
AC012306.3	19.8074	0.0740315	0.39701	0.186473	0.852074	0.923855
AC012313.1	142.154	0.326732	0.238789	1.36829	0.171223	0.34404
AC012313.10	35.5055	0.750021	0.367817	2.03912	0.0414383	0.120175
AC012313.2	60.5948	0.815404	0.305396	2.66999	0.00758537	0.0303607
AC012313.3	21.2297	0.363863	0.367314	0.990604	0.321879	0.527135
AC012313.4	17.4686	-1.88517	0.440873	-4.27599	1.90289e-05	0.000167865
AC012313.5	4.8655	0.0180301	0.963459	0.0187139	0.985069	0.992546
AC012313.6	15.7098	1.22552	0.479748	2.55451	0.0106339	0.040278
AC012313.7	6.1504	1.10726	0.714813	1.54902	0.121376	0.27051
AC012313.8	28.6344	-1.62519	0.359966	-4.51484	6.33651e-06	6.22309e-05
AC012313.9	2.0786	-0.345218	1.12263	-0.307508	0.758457	0.872269
AC012358.1	20.7378	0.416147	0.431319	0.964823	0.334634	0.540533
AC012358.2	18.6083	1.56944	0.488852	3.21046	0.00132522	0.00696509
AC012360.3	109.584	0.30002	0.239552	1.25242	0.210417	0.39739
AC012363.1	2.32542	0.938049	1.09291	0.858305	0.390724	0.595496
AC012368.1	9.00927	-0.379839	0.578716	-0.656348	0.5116	0.699049
AC012370.1	9.16801	-0.343731	0.790166	-0.435012	0.663554	0.811381
AC012442.1	6.22756	0.017298	0.729827	0.0237015	0.981091	0.990482
AC012443.2	31.4971	0.694558	0.362006	1.91864	0.0550304	0.149264
AC012447.1	5.25315	1.8961	0.864679	2.19283	0.0283195	0.0891424
AC012459.1	59.4394	-1.73077	0.42511	-4.07134	4.67434e-05	0.000375848
AC012464.2	21.2648	-1.36347	0.440332	-3.09647	0.00195842	0.00973775
AC012464.3	7.26517	-0.548898	0.760275	-0.721974	0.470311	0.665899
AC012467.2	140.944	0.243585	0.170228	1.43093	0.15245	0.31744
AC012513.3	323.401	-0.180155	0.155779	-1.15648	0.247484	0.443063
AC012557.1	6.28853	-0.202819	0.820565	-0.24717	0.804776	0.899248
AC012557.2	4.71121	0.465123	0.729251	0.637809	0.523598	0.709088
AC012615.1	69.0487	-0.0433054	0.219002	-0.197739	0.843249	0.91901
AC012615.2	4.30537	1.42947	1.04746	1.36469	0.172349	0.345755
AC012615.6	7.05801	0.589882	0.815575	0.723271	0.469513	0.665316
AC012618.3	107.209	0.277763	0.268786	1.0334	0.301419	0.505221
AC012629.2	5.37432	0.881137	0.941602	0.935784	0.349384	0.555666
AC012629.3	2.572	-0.296713	1.01218	-0.293141	0.769414	0.878933
AC012640.2	8.78643	-0.0182543	0.601618	-0.030342	0.975794	0.98808
AC012640.4	2.7661	-1.74622	1.29447	-1.34898	0.177342	0.353233
AC012645.1	10.1719	0.321986	0.528262	0.609519	0.54218	0.724077
AC012645.3	12.0997	0.827458	0.550696	1.50257	0.132951	0.287956
AC012651.1	15.635	-0.856906	0.433489	-1.97676	0.0480683	0.134532
AC013267.1	4.44619	-2.97344	1.25741	-2.36473	0.0180433	0.0618514
AC013391.2	10.4276	-1.11812	0.528781	-2.11452	0.0344711	0.104165
AC013394.1	136.415	0.409941	0.197748	2.07304	0.0381682	0.112601
AC013403.2	25.6701	-0.331327	0.373783	-0.886414	0.375395	0.581193
AC013468.1	3.35462	0.29588	0.860575	0.343816	0.730984	0.854864
AC013472.2	14.4854	-0.0096533	0.472497	-0.0204304	0.9837	0.991956
AC013474.1	65.677	-1.42729	0.279235	-5.11143	3.19736e-07	4.09297e-06
AC013549.1	3.97842	0.575542	1.00155	0.574652	0.565526	0.740922
AC013652.1	2.67557	-1.40388	1.14434	-1.2268	0.219898	0.409188
AC013714.1	2.80188	0.0591045	1.46324	0.0403928	0.96778	0.984205
AC015660.4	47.3889	0.195228	0.26526	0.735987	0.461739	0.659071
AC015674.1	6.09171	0.16647	0.843064	0.197458	0.843469	0.919197
AC015712.2	39.2222	-1.06551	0.339875	-3.135	0.00171853	0.00872315
AC015726.1	23.1283	-0.0883702	0.386382	-0.228712	0.819093	0.906161
AC015727.1	9.77235	0.750872	0.569012	1.31961	0.186966	0.36599
AC015799.1	234.824	0.486658	0.180083	2.70241	0.00688387	0.0279776
AC015802.1	2.24679	-0.129458	1.11393	-0.116218	0.90748	0.954914
AC015802.3	18.7337	-0.171969	0.375778	-0.457635	0.647215	0.799078
AC015802.4	13.5198	0.25207	0.501197	0.502935	0.61501	0.776648
AC015802.5	9.12429	-0.60387	0.529368	-1.14074	0.253979	0.450652
AC015802.6	3.91873	-0.408374	0.825696	-0.494581	0.620896	0.781067
AC015804.1	11.2614	0.137023	0.543183	0.252259	0.800841	0.896902
AC015813.1	439.672	0.299292	0.210492	1.42187	0.155064	0.320947
AC015813.5	27.7668	-0.686186	0.37225	-1.84335	0.0652781	0.170231
AC015813.6	211.728	0.0882116	0.156121	0.565021	0.572059	0.745663
AC015819.1	17.9026	-0.307217	0.461694	-0.665413	0.505786	0.694427
AC015819.2	4.36403	0.745044	0.802228	0.928718	0.353035	0.559855
AC015845.2	2.32777	-0.552573	1.0311	-0.535907	0.592023	0.761344
AC015871.3	142.717	0.524538	0.16776	3.12672	0.00176769	0.00893458
AC015871.4	16.5565	-0.0910634	0.48161	-0.189081	0.850029	0.92282
AC015871.6	42.4615	0.499408	0.301604	1.65584	0.0977538	0.230357
AC015871.8	5.85331	0.989845	0.680166	1.4553	0.145586	0.307158
AC015883.1	240.071	0.599818	0.257728	2.32733	0.0199478	0.0672257
AC015909.5	46.1895	0.631942	0.24735	2.55486	0.0106232	0.0402456
AC015911.3	280.756	0.224724	0.239918	0.936669	0.348929	0.555197
AC015911.4	43.0773	0.247918	0.336921	0.735833	0.461832	0.659155
AC015911.6	4.86115	0.00460079	0.768673	0.00598538	0.995224	0.99752
AC015911.7	165.1	0.260276	0.205236	1.26817	0.204736	0.389605
AC015912.2	2.43244	-0.341267	1.06448	-0.320596	0.748517	0.865451
AC015912.3	3.63524	-0.340417	0.851238	-0.399908	0.689225	0.828956
AC015921.1	2.69347	-4.13355	1.57824	-2.61909	0.00881648	0.0344939
AC015961.2	4.96875	0.141771	0.965774	0.146795	0.883294	0.941634
AC015967.1	7.48226	0.316181	0.609219	0.518994	0.603765	0.769873
AC015971.1	3.23061	0.137375	1.17974	0.116445	0.9073	0.95483
AC015977.1	9.20584	-1.46469	0.712409	-2.05597	0.0397857	0.116414
AC015982.2	32.4318	-0.0227054	0.32154	-0.0706144	0.943705	0.974292
AC016026.1	18.2155	-0.016854	0.415479	-0.0405652	0.967642	0.984203
AC016027.1	14.8552	-0.270709	0.469682	-0.576367	0.564367	0.740106
AC016027.2	7.19812	0.583796	0.69964	0.834423	0.404042	0.607937
AC016027.3	17.7979	0.458577	0.395347	1.15993	0.246075	0.441457
AC016065.1	30.4582	-0.341405	0.351443	-0.971437	0.331331	0.53756
AC016074.2	47.0702	1.32292	0.396655	3.33518	0.00085245	0.00477231
AC016168.1	97.6808	2.9132	0.335201	8.69091	3.59543e-18	2.18069e-16
AC016168.2	95.5063	2.78337	0.31306	8.89085	6.06429e-19	3.98355e-17
AC016168.3	139.39	2.65081	0.2555	10.375	3.22328e-25	3.97342e-23
AC016355.1	13.9114	1.22997	0.470967	2.61159	0.00901218	0.0351309
AC016394.1	72.8178	-0.178392	0.235607	-0.757159	0.448955	0.647789
AC016394.2	123.643	0.010739	0.166765	0.0643958	0.948655	0.97643
AC016397.2	16.5614	-2.0476	0.613462	-3.33778	0.00084451	0.00473345
AC016405.1	160.698	0.610426	0.297518	2.05173	0.0401961	0.117397
AC016405.3	15.7133	0.802855	0.452896	1.77272	0.0762759	0.190805
AC016526.2	3.20762	0.935319	1.05992	0.882442	0.377538	0.583124
AC016526.3	6.07783	1.42988	0.787041	1.81678	0.0692512	0.177525
AC016542.1	4.473	-0.200831	0.78565	-0.255624	0.798241	0.895474
AC016542.2	11.5254	-0.348411	0.526893	-0.661256	0.508448	0.696589
AC016542.3	8.38944	-0.857437	0.683841	-1.25385	0.209895	0.396679
AC016571.1	2.12835	1.47504	1.32731	1.1113	0.266439	0.464555
AC016582.2	5.34538	-1.84207	1.01299	-1.81845	0.0689951	0.177068
AC016586.1	24.9306	-0.112092	0.409813	-0.273521	0.784453	0.887539
AC016590.2	33.3571	0.0887874	0.372785	0.238173	0.811747	0.90293
AC016683.1	2.98119	4.29651	1.33612	3.21566	0.00130147	0.00685928
AC016727.1	43.0454	1.11552	0.336258	3.31745	0.000908441	0.00503823
AC016734.1	10.1584	1.37751	0.525103	2.62332	0.00870776	0.0341475
AC016737.1	21.0817	0.152944	0.388457	0.393721	0.693787	0.830969
AC016739.1	8.25268	0.0228885	0.658883	0.0347383	0.972288	0.986
AC016747.1	53.8792	-0.329109	0.283673	-1.16017	0.24598	0.44141
AC016747.3	4.27167	0.0784755	0.810678	0.0968022	0.922883	0.964175
AC016747.4	3.4879	1.16502	0.933398	1.24815	0.211978	0.399423
AC016773.1	83.7074	0.0258794	0.272762	0.094879	0.924411	0.964709
AC016831.1	203.598	0.0488643	0.274129	0.178253	0.858524	0.927986
AC016831.4	287.494	0.209895	0.231142	0.908081	0.363836	0.57039
AC016831.6	140.084	0.166971	0.207917	0.803067	0.421936	0.6233
AC016866.1	6.62309	0.93524	0.694785	1.34609	0.178275	0.354421
AC016868.1	26.3302	-6.08046	0.82416	-7.37777	1.60968e-13	5.84664e-12
AC016876.1	31.2442	0.245418	0.368191	0.666552	0.505058	0.69398
AC016876.2	6.83674	-1.26863	0.662267	-1.91559	0.0554169	0.150036
AC016876.3	5.54477	-0.199568	0.690799	-0.288895	0.772662	0.880933
AC016888.1	9.90904	0.510679	0.652313	0.782873	0.433701	0.634607
AC016894.1	7.7421	0.565697	0.645582	0.876259	0.380889	0.585775
AC016949.1	79.4782	0.273274	0.261409	1.04539	0.295843	0.498841
AC016957.1	3.79668	1.74582	0.984228	1.77379	0.0760977	0.19051
AC016957.2	23.6655	0.660162	0.363529	1.81598	0.0693732	0.177741
AC016999.2	3.16438	0.525815	0.898962	0.584914	0.558606	0.736365
AC017028.1	4.81924	0.0695827	0.950218	0.0732281	0.941625	0.973309
AC017071.1	15.1519	0.490308	0.427475	1.14699	0.251387	0.447686
AC017074.1	6.52887	0.468032	0.657413	0.71193	0.476508	0.670027
AC017076.1	5.74625	0.319658	0.854002	0.374306	0.708176	0.840251
AC017083.1	12.0609	0.126738	0.491868	0.257666	0.796665	0.894163
AC017083.2	5.81236	-0.688188	0.725913	-0.948031	0.343114	0.54926
AC017083.3	6.40956	0.333935	0.901161	0.370561	0.710965	0.842296
AC017100.1	21.9421	-0.219068	0.347547	-0.630327	0.528481	0.71339
AC017104.1	5.99713	1.79225	0.726918	2.46555	0.0136804	0.0492713
AC017104.3	8.96952	-0.20036	0.74366	-0.269424	0.787603	0.889251
AC017104.4	7.2922	-0.35067	0.635557	-0.551752	0.581118	0.753394
AC017104.5	2.52241	2.90489	1.76622	1.6447	0.100032	0.234561
AC017116.2	54.6856	0.0868732	0.301164	0.288459	0.772996	0.88109
AC018362.1	9.29401	0.789664	0.614919	1.28418	0.19908	0.381983
AC018442.1	17.4588	0.609807	0.424	1.43822	0.15037	0.314386
AC018445.3	17.8596	-0.20989	0.393566	-0.533302	0.593825	0.76268
AC018445.4	30.7977	0.122421	0.335184	0.365237	0.714934	0.844732
AC018445.5	29.1287	0.587325	0.336697	1.74437	0.081094	0.200063
AC018462.1	59.8291	-2.61243	0.433443	-6.02716	1.66865e-09	3.24235e-08
AC018462.2	3.3047	3.30152	1.21201	2.72402	0.00644929	0.0265237
AC018521.5	47.3677	0.513641	0.279268	1.83924	0.0658802	0.171254
AC018521.6	2.71788	-2.67015	1.32056	-2.02198	0.0431781	0.123937
AC018521.7	2.34195	0.438455	1.19427	0.367132	0.71352	0.843873
AC018529.2	2.62156	1.41556	1.38171	1.0245	0.305601	0.509353
AC018529.3	80.3828	0.714957	0.244169	2.92812	0.00341015	0.0156373
AC018557.1	4.56471	2.58806	0.92506	2.79772	0.0051465	0.0220943
AC018607.1	31.5621	0.996294	0.403559	2.46877	0.0135578	0.0488945
AC018620.1	7.62613	0.418923	0.637567	0.657066	0.511139	0.698593
AC018628.1	213.937	0.179474	0.195646	0.917339	0.358965	0.565602
AC018638.2	87.7798	0.442601	0.376391	1.17591	0.239632	0.433904
AC018638.4	277.419	0.751189	0.276262	2.71912	0.00654567	0.0268445
AC018638.5	111.742	0.362959	0.2841	1.27758	0.201398	0.385107
AC018638.6	5.75092	1.24195	0.704298	1.76339	0.0778346	0.193861
AC018638.7	47.577	0.525171	0.343026	1.531	0.125771	0.276666
AC018644.1	50.9898	0.174814	0.260081	0.672154	0.501486	0.690871
AC018645.3	26.0144	-1.47548	0.430279	-3.42913	0.000605509	0.00355552
AC018647.2	134.761	0.125545	0.20215	0.621048	0.534568	0.718459
AC018647.3	20.0009	0.825073	0.42845	1.92572	0.0541399	0.147523
AC018665.1	2.51795	0.886511	1.17627	0.753665	0.45105	0.649469
AC018690.1	28.4162	0.304143	0.350303	0.868229	0.385269	0.590041
AC018695.6	9.83355	2.45401	0.753163	3.25827	0.00112092	0.00604706
AC018737.2	5.68828	0.494672	0.714603	0.692232	0.488791	0.68074
AC018755.3	4.94817	1.91748	1.04507	1.83478	0.0665379	0.172562
AC018761.1	2.12145	-0.591575	1.1853	-0.499093	0.617714	0.778324
AC018761.2	2.99484	0.856595	1.04009	0.823576	0.41018	0.613504
AC018761.3	4.84487	0.226635	0.777178	0.291612	0.770583	0.87966
AC018766.1	7.51163	0.57169	0.616751	0.926937	0.353959	0.560804
AC018804.1	3.8683	1.1207	0.950105	1.17955	0.238177	0.432179
AC018809.1	20.6539	-0.101303	0.381284	-0.265689	0.790479	0.890791
AC018809.2	38.521	0.317627	0.323243	0.982625	0.325792	0.531435
AC018816.2	4.90803	0.801762	0.767392	1.04479	0.296121	0.499073
AC018845.3	3.85672	1.42503	0.88951	1.60204	0.109146	0.250306
AC018904.2	5.55673	-1.74816	0.897258	-1.94834	0.0513748	0.141676
AC018926.1	4.39437	-0.0619656	0.777695	-0.0796786	0.936493	0.970648
AC018926.2	13.744	0.152094	0.504548	0.301446	0.763074	0.875311
AC018926.3	6.61088	-0.325089	0.642767	-0.505764	0.613022	0.775066
AC018992.1	3.24481	-0.074984	1.11494	-0.067254	0.946379	0.975237
AC019069.1	64.5627	-0.840657	0.235583	-3.56841	0.000359161	0.0022473
AC019080.1	83.0389	0.763903	0.230121	3.31957	0.000901559	0.00500444
AC019080.5	17.7074	0.613163	0.396696	1.54568	0.122183	0.271543
AC019117.1	42.6668	-1.51261	0.38202	-3.95949	7.51098e-05	0.000570126
AC019118.2	10.3572	0.335023	0.665117	0.503706	0.614468	0.776222
AC019129.2	2.09772	1.98871	1.4012	1.41929	0.155815	0.322117
AC019131.2	13.1195	0.460752	0.517706	0.889987	0.373473	0.579304
AC019205.1	77.6987	-0.112324	0.420807	-0.266926	0.789526	0.89028
AC019226.1	18.0211	0.618207	0.417559	1.48052	0.138733	0.296891
AC019294.2	3.03842	1.77774	1.20805	1.47158	0.141136	0.300541
AC020550.1	9.0381	0.4174	0.589419	0.708155	0.478849	0.672422
AC020558.1	2.31906	-0.157715	1.07231	-0.14708	0.883069	0.941634
AC020604.1	3.28561	2.08748	1.01328	2.06012	0.0393874	0.115533
AC020612.1	17.605	-0.239303	0.422977	-0.565759	0.571558	0.745147
AC020658.3	30.9272	0.161469	0.340791	0.473805	0.635639	0.79164
AC020658.4	10.756	-0.250964	0.52114	-0.481567	0.630114	0.787704
AC020658.5	6.14944	-0.219896	0.720995	-0.30499	0.760373	0.873678
AC020659.1	26.1893	0.802818	0.49195	1.63191	0.102699	0.239315
AC020659.2	3.2945	-0.120448	1.10258	-0.109242	0.913011	0.958078
AC020661.1	8.04959	-0.585463	0.605336	-0.967171	0.333458	0.53949
AC020661.4	38.2177	-0.217246	0.316675	-0.686021	0.4927	0.683879
AC020663.1	5.23073	0.539442	0.726982	0.74203	0.458069	0.655954
AC020663.3	63.7628	-0.0596402	0.295462	-0.201854	0.840031	0.917399
AC020743.1	4.09578	-1.26614	1.05019	-1.20563	0.227961	0.419058
AC020743.2	138.536	-5.63677	0.470595	-11.978	4.63567e-33	1.06028e-30
AC020763.2	13.1397	0.189088	0.473974	0.398943	0.689935	0.8292
AC020763.3	2.25089	0.3172	1.23208	0.257451	0.796831	0.894297
AC020763.4	2.52005	2.14612	1.43816	1.49227	0.135628	0.29179
AC020904.2	38.4686	-2.06406	0.366669	-5.62922	1.8103e-08	2.94741e-07
AC020904.3	3.9616	-0.815862	0.999799	-0.816026	0.414485	0.616856
AC020907.1	2.1482	-0.640855	1.32617	-0.483239	0.628926	0.786997
AC020907.5	24.1897	0.160066	0.461698	0.346691	0.728824	0.853652
AC020910.2	2.80563	0.766561	0.953674	0.803798	0.421514	0.622864
AC020910.5	11.4124	0.588524	0.498661	1.18021	0.237917	0.43184
AC020910.6	49.2683	0.0572848	0.288068	0.198858	0.842374	0.918668
AC020913.1	9.36701	1.06321	0.69856	1.522	0.128008	0.280128
AC020913.2	4.57262	0.562844	0.881175	0.638742	0.52299	0.708618
AC020915.1	11.4951	-1.02229	0.617986	-1.65424	0.0980794	0.230887
AC020915.2	71.8693	0.958869	0.256372	3.74015	0.000183912	0.00125589
AC020915.4	10.3476	0.016511	0.526735	0.0313459	0.974994	0.987636
AC020917.3	3.18356	0.689861	1.03776	0.664758	0.506205	0.694751
AC020917.4	59.3779	0.607248	0.231464	2.62351	0.00870301	0.0341359
AC020922.3	5.91655	1.0501	0.795714	1.31969	0.186938	0.36599
AC020928.1	5.73997	0.779154	0.742589	1.04924	0.294068	0.496663
AC020931.1	17.0288	0.16372	0.431392	0.379516	0.704305	0.837943
AC020951.1	378.504	0.415251	0.143808	2.88754	0.00388273	0.017442
AC020978.1	30.7253	-0.0356403	0.313396	-0.113723	0.909458	0.956209
AC020978.5	6.63177	0.232882	0.798252	0.29174	0.770485	0.879654
AC020978.6	57.101	0.223605	0.32798	0.681765	0.495387	0.685903
AC020978.7	51.8027	0.405135	0.325912	1.24308	0.213838	0.401494
AC020978.9	22.5141	0.487792	0.39638	1.23062	0.218466	0.407403
AC021016.1	52.6904	0.42012	0.294296	1.42754	0.153424	0.3187
AC021016.2	6.25016	-0.699872	0.739204	-0.946791	0.343745	0.549853
AC021028.1	23.4525	0.661294	0.513342	1.28821	0.197672	0.380126
AC021037.1	3.2693	0.244445	0.886287	0.275809	0.782695	0.886765
AC021078.1	504.738	-0.14311	0.128586	-1.11295	0.265729	0.463865
AC021086.1	9.4883	1.48106	0.620421	2.38719	0.0169778	0.0589657
AC021087.2	5.4262	0.397741	1.00264	0.396692	0.691595	0.829756
AC021087.3	44.7903	0.131222	0.319971	0.410105	0.681729	0.82319
AC021087.5	52.0334	0.0406196	0.260783	0.15576	0.876222	0.937772
AC021092.1	18.3828	-0.113221	0.443404	-0.255345	0.798457	0.895486
AC021097.1	18.3814	0.849022	0.464132	1.82927	0.0673592	0.174027
AC021106.1	50.5451	-0.947105	0.320992	-2.95055	0.00317206	0.0147233
AC021127.1	5.36637	-0.261075	0.729041	-0.358107	0.720263	0.847915
AC021148.1	3.60782	-0.255793	0.961657	-0.265991	0.790246	0.890741
AC021148.2	25.0183	1.82	0.485353	3.74986	0.000176936	0.00121349
AC021188.1	53.8098	-1.7234	0.294529	-5.85138	4.87512e-09	8.7393e-08
AC021205.3	15.468	-0.0643407	0.476455	-0.13504	0.89258	0.946422
AC021321.1	8.29955	-0.932817	0.622733	-1.49794	0.134149	0.289593
AC021321.2	34.5594	0.36013	0.289336	1.24468	0.21325	0.400944
AC021483.1	2.88487	-0.688921	1.05834	-0.650947	0.515081	0.701758
AC021491.4	9.37109	0.438989	0.62622	0.701014	0.483294	0.676021
AC021660.4	4.88034	-0.0335222	0.77415	-0.043302	0.965461	0.983533
AC021683.5	20.7698	1.0967	0.471255	2.3272	0.0199545	0.0672257
AC021739.2	5.20153	-0.558033	0.907475	-0.614929	0.538601	0.721101
AC021739.3	2.38498	0.615215	1.36189	0.451738	0.651458	0.802028
AC021752.1	5.31385	-0.0607809	0.802854	-0.075706	0.939653	0.972277
AC021766.1	8.18379	-0.362208	0.639661	-0.566249	0.571224	0.745044
AC021851.1	32.6117	-0.32207	0.305716	-1.05349	0.292115	0.494299
AC021945.1	68.2768	-0.4858	0.374809	-1.29613	0.194932	0.376535
AC022007.1	9.72064	0.47117	0.641927	0.733994	0.462953	0.659834
AC022069.1	2.77452	-2.39766	1.31526	-1.82295	0.0683106	0.175767
AC022079.1	8.83296	0.209309	0.644988	0.324516	0.745547	0.863912
AC022079.2	5.1257	0.0854947	0.751567	0.113755	0.909432	0.956209
AC022107.1	14.3085	0.171719	0.464843	0.369412	0.711821	0.842837
AC022113.1	3.36218	2.67421	1.23749	2.16099	0.0306961	0.0950936
AC022121.1	6.35989	-0.333138	0.678542	-0.490962	0.623453	0.782936
AC022146.2	2.37219	4.72524	1.4975	3.15543	0.00160264	0.00819849
AC022148.1	6.4793	1.8801	0.804611	2.33666	0.0194569	0.0658884
AC022150.4	481.687	-0.697456	0.251327	-2.77509	0.00551861	0.0234008
AC022167.1	19.7622	-0.125625	0.366221	-0.343031	0.731575	0.855154
AC022167.2	64.1307	-0.0220349	0.234565	-0.0939396	0.925157	0.96501
AC022182.1	21.0328	0.574342	0.400118	1.43543	0.151164	0.315698
AC022182.2	8.85877	0.737041	0.957444	0.769801	0.441418	0.641301
AC022210.1	9.20349	2.14814	0.61216	3.50912	0.0004496	0.00272938
AC022211.1	73.1804	0.463118	0.267996	1.72808	0.0839739	0.205566
AC022211.2	57.2455	-0.18889	0.232029	-0.81408	0.415599	0.61764
AC022211.3	15.6455	0.0393197	0.44376	0.0886059	0.929395	0.967199
AC022211.4	11.2826	0.949097	0.542973	1.74796	0.0804703	0.198783
AC022217.3	5.29118	0.271875	0.821469	0.330962	0.740674	0.860442
AC022306.2	10.4794	0.160113	0.515678	0.31049	0.756188	0.871013
AC022364.1	39.6846	0.461373	0.288257	1.60056	0.109474	0.250905
AC022382.1	2.88159	0.60373	1.238	0.487667	0.625786	0.784567
AC022400.4	22.1027	-0.640779	0.423715	-1.51229	0.13046	0.283857
AC022400.5	15.0805	0.148987	0.498198	0.299051	0.764901	0.876008
AC022400.6	128.203	-0.268327	0.192665	-1.39271	0.163707	0.333241
AC022400.7	21.7556	0.214515	0.425366	0.504307	0.614046	0.775964
AC022405.1	18.145	0.133102	0.479134	0.277797	0.781168	0.885884
AC022413.1	11.7932	0.0796426	0.55413	0.143725	0.885717	0.942937
AC022413.2	2.80009	0.96566	1.01102	0.955137	0.339508	0.545512
AC022415.1	8.60806	-0.0183997	0.750595	-0.0245134	0.980443	0.99017
AC022415.2	35.7131	-1.79582	0.474387	-3.78556	0.000153362	0.00106881
AC022417.1	6.57805	0.66138	0.640527	1.03256	0.301812	0.505474
AC022469.1	5.73751	-3.27811	1.04164	-3.14706	0.00164923	0.00841866
AC022506.2	7.97643	0.565427	0.799671	0.707074	0.47952	0.673265
AC022532.1	11.0945	0.435284	0.55979	0.777584	0.436814	0.637518
AC022558.1	13.0994	0.417646	0.472978	0.883013	0.377229	0.58298
AC022558.3	7.09846	0.0318024	0.587197	0.0541598	0.956808	0.97951
AC022679.1	16.7758	2.56355	0.596688	4.29629	1.73678e-05	0.000154637
AC022706.1	14.6646	2.34757	0.545315	4.30498	1.67001e-05	0.000149263
AC022726.1	7.26737	0.587309	0.665298	0.882776	0.377357	0.583035
AC022762.2	14.8401	-0.149735	0.519342	-0.288316	0.773105	0.881143
AC022819.1	4.80911	-1.62902	0.805399	-2.02263	0.0431111	0.123797
AC022893.1	93.2944	0.66525	0.205516	3.23698	0.00120804	0.00644558
AC022916.1	12.2174	1.86605	0.527598	3.53689	0.000404872	0.00249144
AC022960.2	17.7345	-0.13704	0.490614	-0.279324	0.779996	0.884713
AC022966.1	2.88243	-0.904666	1.10901	-0.815746	0.414646	0.61686
AC022966.2	11.3062	0.225304	0.60768	0.370761	0.710816	0.842172
AC022968.1	2.72861	-0.124432	1.10917	-0.112185	0.910676	0.956633
AC022973.1	5.78885	-0.760233	0.764128	-0.994903	0.319783	0.525202
AC023024.1	13.0701	0.0521014	0.462966	0.112538	0.910397	0.956535
AC023055.1	13.4489	0.0779496	0.446747	0.174483	0.861486	0.929389
AC023090.2	54.0398	0.637561	0.252511	2.52488	0.0115737	0.0428487
AC023157.2	24.4711	0.641462	0.373591	1.71702	0.0859757	0.20938
AC023296.1	13.3593	0.137121	0.685335	0.200078	0.841419	0.918123
AC023355.1	86.218	-0.408761	0.238895	-1.71105	0.0870717	0.211296
AC023389.2	81.6551	0.560999	0.300729	1.86547	0.062116	0.163711
AC023424.1	4.09669	-1.21858	0.883682	-1.37897	0.167903	0.338911
AC023483.1	5.60204	-0.495046	0.911063	-0.543372	0.586873	0.757319
AC023490.2	3.87638	-5.03696	1.31026	-3.84425	0.000120919	0.000866566
AC023509.2	5.28993	1.02336	0.875068	1.16947	0.242215	0.437009
AC023509.3	11.0133	0.158065	0.515578	0.306578	0.759164	0.872871
AC023509.6	3.33152	0.828913	1.04701	0.791695	0.428538	0.629283
AC023510.1	16.3256	1.15894	0.554426	2.09034	0.0365873	0.109021
AC023593.1	8.30026	-0.555782	0.666421	-0.833981	0.404292	0.608023
AC023632.1	5.17948	0.715605	0.739465	0.967734	0.333177	0.539127
AC023632.2	29.6724	1.1173	0.341415	3.27255	0.00106582	0.00578101
AC023794.2	3.45916	0.316502	0.956392	0.330933	0.740695	0.860442
AC023794.3	27.6457	0.147498	0.347558	0.424382	0.671287	0.816486
AC023794.4	6.92308	0.272361	0.68791	0.395925	0.69216	0.830116
AC023794.5	16.0217	0.968616	0.418212	2.31609	0.0205535	0.0688284
AC023818.1	16.4638	0.148156	0.537736	0.275519	0.782917	0.886765
AC023830.3	10.9079	0.717055	0.683565	1.04899	0.294181	0.49673
AC023908.1	6.17043	-2.78488	0.860692	-3.23563	0.00121375	0.00646877
AC023908.3	59.4524	1.40898	0.250955	5.61446	1.97178e-08	3.18844e-07
AC024060.2	38.7839	-0.565297	0.338509	-1.66996	0.0949265	0.225442
AC024075.1	72.6777	0.336023	0.2097	1.6024	0.109068	0.250217
AC024075.2	147.933	0.391625	0.161752	2.42115	0.0154717	0.054594
AC024257.3	30.4245	0.314437	0.307013	1.02418	0.305748	0.509464
AC024267.6	2.7479	0.279621	1.0703	0.261255	0.793896	0.892547
AC024270.3	4.42744	-0.0422302	0.821301	-0.0514186	0.958992	0.980794
AC024270.4	3.12271	0.679648	1.21601	0.558917	0.576218	0.749396
AC024293.1	16.5118	-0.149115	0.475299	-0.313729	0.753727	0.869376
AC024361.1	8.06224	-0.126543	0.617767	-0.20484	0.837697	0.916485
AC024451.4	22.7542	0.0606098	0.376181	0.161119	0.872	0.935443
AC024560.1	3.83708	0.807482	0.861394	0.937413	0.348546	0.554983
AC024560.3	3.04878	-1.18664	1.13913	-1.04171	0.297548	0.500722
AC024560.4	45.1057	-0.375811	0.46066	-0.815809	0.414609	0.61686
AC024560.5	71.3786	0.980137	0.264491	3.70575	0.000210765	0.0014107
AC024561.1	6.1185	0.230825	0.686238	0.336363	0.736597	0.857729
AC024568.1	27.8603	0.17447	0.46083	0.3786	0.704985	0.838338
AC024575.1	10.095	0.401024	0.494524	0.810928	0.417407	0.619212
AC024580.1	42.9261	0.517696	0.317977	1.62809	0.103506	0.240781
AC024588.1	3.00202	-0.43984	1.129	-0.389584	0.696844	0.833106
AC024884.1	4.1233	0.433466	0.925068	0.468578	0.639371	0.793961
AC024884.2	8.78276	0.240578	0.612752	0.392618	0.694602	0.831472
AC024909.1	54.4604	1.48247	0.498449	2.97416	0.00293792	0.0137985
AC024933.1	3.12172	1.28342	0.993838	1.29137	0.196574	0.37859
AC024937.2	3.12672	-3.971	1.31764	-3.01371	0.00258073	0.0123345
AC025031.3	9.13904	-0.29724	0.692951	-0.428948	0.667961	0.813874
AC025031.4	59.0998	-0.614839	0.304793	-2.01724	0.0436707	0.125082
AC025031.5	50.6295	-0.350099	0.380442	-0.920242	0.357446	0.564406
AC025034.1	2.83869	1.04292	1.15616	0.902057	0.367027	0.573562
AC025048.2	24.0435	0.844459	0.449867	1.87713	0.0605	0.160387
AC025162.1	5.1657	-0.580635	0.938485	-0.618694	0.536118	0.719575
AC025162.2	2.92275	0.212588	0.964084	0.220508	0.825476	0.909467
AC025164.1	82.9094	0.93886	0.35601	2.63718	0.0083599	0.0330084
AC025165.2	6.63522	1.12012	0.72893	1.53666	0.124377	0.274555
AC025165.4	2.53326	-0.8291	1.18865	-0.697513	0.485482	0.677498
AC025165.5	11.5665	-0.518262	0.524873	-0.987405	0.323444	0.529014
AC025171.1	233.702	-0.509765	0.149245	-3.41562	0.000636369	0.00370464
AC025171.2	351.99	-0.328157	0.173087	-1.8959	0.0579728	0.155512
AC025171.3	18.0852	0.105569	0.433108	0.243748	0.807426	0.900651
AC025171.4	16.9064	-0.171571	0.430215	-0.398802	0.690039	0.8292
AC025171.5	3.15186	0.936649	1.08863	0.860394	0.389572	0.594443
AC025175.1	5.01272	-0.243132	0.727763	-0.334081	0.738318	0.858827
AC025176.1	7.25376	-0.562178	0.79137	-0.710386	0.477465	0.670887
AC025178.1	13.3554	-0.513258	0.488774	-1.05009	0.293676	0.49628
AC025181.2	8.58376	-0.654541	0.610784	-1.07164	0.283882	0.485209
AC025257.1	3.687	1.17836	0.914681	1.28828	0.197649	0.38012
AC025259.1	2.10192	0.0972966	1.32295	0.0735453	0.941372	0.973102
AC025260.1	3.61182	-0.0697787	0.961348	-0.0725842	0.942137	0.973494
AC025262.1	3.13366	-0.685836	0.960506	-0.714036	0.475205	0.669235
AC025262.2	2.15801	0.338365	1.3739	0.246281	0.805465	0.899362
AC025265.1	4.13654	0.184034	0.891143	0.206514	0.836389	0.915728
AC025279.1	3.37874	5.16584	1.37736	3.75055	0.00017645	0.00121166
AC025283.2	5.78362	-0.102775	0.872061	-0.117853	0.906184	0.954343
AC025287.3	4.51491	0.631127	0.804268	0.784722	0.432616	0.633263
AC025370.1	4.54571	-0.12002	0.775147	-0.154835	0.876951	0.938235
AC025370.2	5.26199	0.00511623	0.678528	0.0075402	0.993984	0.997186
AC025423.1	138.715	-0.15483	0.265978	-0.582114	0.56049	0.737882
AC025423.4	14.9194	-0.322036	0.510656	-0.630631	0.528282	0.713243
AC025437.1	85.0519	-0.191081	0.261936	-0.729495	0.465699	0.661661
AC025437.2	50.74	1.06646	0.343576	3.104	0.00190925	0.00953659
AC025437.3	4.32645	2.03014	0.945433	2.14732	0.0317682	0.097761
AC025437.4	59.9338	0.131267	0.3055	0.42968	0.667428	0.813689
AC025437.5	24.6926	1.07466	0.373963	2.87372	0.0040567	0.018078
AC025442.2	49.2787	0.996816	0.274934	3.62565	0.000288234	0.00185172
AC025449.1	28.2189	-0.179468	0.329959	-0.543909	0.586504	0.757274
AC025449.2	11.3476	1.74518	0.523514	3.3336	0.000857311	0.0047967
AC025594.2	17.0761	-0.499838	0.411763	-1.2139	0.224787	0.415639
AC025678.3	4.18185	0.770382	0.764767	1.00734	0.313771	0.518599
AC025682.1	15.2125	0.109948	0.481232	0.228471	0.81928	0.906161
AC025766.1	10.2262	0.310266	0.614961	0.50453	0.613889	0.775858
AC025918.1	6.2267	0.521612	0.815847	0.63935	0.522595	0.708234
AC026120.1	3.59079	0.734933	1.00118	0.73407	0.462906	0.659834
AC026124.1	2.79539	-0.0187493	1.38305	-0.0135565	0.989184	0.994422
AC026124.2	57.3573	-0.199897	0.257245	-0.777068	0.437119	0.637795
AC026191.1	2.65044	1.02895	1.12452	0.915009	0.360187	0.567121
AC026202.2	10.9761	-0.971703	0.578956	-1.67837	0.0932747	0.222448
AC026202.3	24.6029	-0.160451	0.453732	-0.353625	0.72362	0.850319
AC026271.1	8.23459	-1.39456	0.616195	-2.26318	0.0236246	0.076928
AC026304.1	2.99494	0.850167	0.919576	0.924521	0.355215	0.562262
AC026333.4	13.6159	-0.882325	0.529832	-1.66529	0.0958548	0.226896
AC026341.1	3.41134	-0.43283	0.980046	-0.441643	0.658748	0.807703
AC026356.1	42.4916	-0.281314	0.314759	-0.893745	0.371459	0.577251
AC026356.2	27.1734	-0.82525	0.341057	-2.41968	0.0155341	0.0547935
AC026362.1	2.90539	0.856958	1.12757	0.760005	0.447252	0.646363
AC026362.2	195.459	0.215584	0.35205	0.612368	0.540294	0.722755
AC026367.2	2.91578	0.226809	0.932691	0.243177	0.807868	0.900797
AC026367.3	8.07502	1.26917	0.612251	2.07296	0.0381756	0.112605
AC026368.1	15.3418	0.402195	0.422221	0.952568	0.340809	0.546702
AC026401.3	3.09166	1.17013	1.27953	0.914497	0.360456	0.56731
AC026412.1	99.3026	-0.194109	0.3219	-0.603012	0.546501	0.726881
AC026436.1	6.67022	0.392214	0.687126	0.570804	0.568132	0.742951
AC026471.1	258.677	0.0760317	0.174834	0.43488	0.66365	0.811381
AC026471.2	7.69363	-0.448662	0.612477	-0.732536	0.463841	0.660394
AC026471.3	5.20896	0.0339718	0.734744	0.0462363	0.963122	0.982512
AC026471.4	55.3914	0.055441	0.267629	0.207156	0.835888	0.915581
AC026471.6	9.58449	0.135087	0.66118	0.204313	0.838109	0.916669
AC026474.1	3.00418	0.687589	0.897605	0.766026	0.443661	0.642837
AC026691.1	23.4639	0.453361	0.418719	1.08273	0.278927	0.479589
AC026740.1	29.5774	-0.00219758	0.346729	-0.00633805	0.994943	0.997412
AC026741.1	27.9378	0.0955903	0.362508	0.263692	0.792018	0.891654
AC026770.1	4.17782	-0.526706	1.012	-0.520459	0.602743	0.769335
AC026803.2	3.0628	0.860096	1.08959	0.789377	0.429892	0.630721
AC026979.2	3.30112	-0.987035	1.00584	-0.981302	0.326444	0.532132
AC026979.3	8.49017	0.446349	0.648476	0.688305	0.491261	0.68268
AC026979.4	74.9387	0.219225	0.265643	0.825261	0.409223	0.612818
AC027020.2	38.2367	1.00593	0.316817	3.1751	0.00149785	0.00775856
AC027097.1	129.998	0.9822	0.231182	4.24859	2.15116e-05	0.000187501
AC027097.2	207.248	0.894502	0.180673	4.95093	7.38599e-07	8.88239e-06
AC027271.1	2.07599	0.0125419	1.41378	0.00887118	0.992922	0.996702
AC027277.1	2.0789	-3.87574	1.67888	-2.30853	0.0209695	0.0699637
AC027277.2	3.67814	-2.5151	1.03619	-2.42724	0.015214	0.0538547
AC027279.1	43.0211	0.395039	0.346229	1.14098	0.253879	0.450603
AC027279.2	10.4716	0.377695	0.524283	0.720403	0.471277	0.66672
AC027279.4	26.8699	0.7421	0.383922	1.93295	0.0532428	0.145706
AC027290.1	17.007	1.88287	0.512183	3.67616	0.000236771	0.00156126
AC027290.2	1349.65	-0.0354517	0.208049	-0.170401	0.864695	0.930734
AC027307.2	112.129	0.432301	0.210935	2.04945	0.0404185	0.117808
AC027307.3	20.9523	-0.34087	0.395342	-0.862216	0.388569	0.59345
AC027309.1	5.57514	-1.37115	0.928824	-1.47622	0.139884	0.298578
AC027348.1	29.178	-1.15745	0.333513	-3.47048	0.000519529	0.00311225
AC027373.1	38.7669	0.988836	0.303912	3.2537	0.00113914	0.0061262
AC027514.1	34.0413	0.29214	0.313291	0.932488	0.351084	0.557652
AC027544.1	18.6996	-0.120766	0.404193	-0.298783	0.765106	0.876147
AC027544.2	6.32326	0.405356	0.785944	0.515757	0.606024	0.771148
AC027559.1	21.9754	0.635243	0.46426	1.36829	0.171221	0.34404
AC027575.2	27.1615	0.238367	0.324186	0.735277	0.462171	0.659341
AC027601.1	10.8741	1.46985	0.633196	2.32131	0.0202699	0.0680588
AC027601.2	3.56266	0.515696	0.985625	0.523218	0.600823	0.767824
AC027601.3	8.22227	-0.0582315	0.642896	-0.0905769	0.927829	0.966575
AC027601.5	24.228	0.0531849	0.655196	0.0811741	0.935304	0.97017
AC027607.1	9.62884	-1.35534	0.669353	-2.02485	0.0428829	0.123253
AC027644.1	31.3726	0.508322	0.345943	1.46938	0.14173	0.301298
AC027644.3	56.0689	0.44878	0.248052	1.80922	0.0704171	0.179843
AC027682.1	54.9444	0.236536	0.272832	0.866967	0.38596	0.590607
AC027682.2	11.1046	0.304028	0.58828	0.516808	0.60529	0.770805
AC027682.3	17.6205	0.280823	0.488761	0.57456	0.565589	0.740952
AC027682.4	56.3514	0.463174	0.259513	1.78478	0.0742966	0.18741
AC027682.5	40.1944	1.15066	0.398426	2.88802	0.00387676	0.0174261
AC027682.6	6.89615	1.00549	0.737056	1.3642	0.172504	0.345955
AC027682.7	194.263	0.481517	0.219275	2.19595	0.0280956	0.0886046
AC027702.1	2.72209	-2.41291	1.26418	-1.90868	0.0563035	0.151952
AC027763.1	109.287	-1.24964	0.305218	-4.09428	4.23491e-05	0.000343277
AC027763.2	14.5471	1.01762	0.446243	2.28042	0.0225829	0.0742103
AC027796.1	26.9373	-0.338918	0.412047	-0.822522	0.41078	0.61412
AC027796.2	19.6641	-0.59493	0.518389	-1.14765	0.251112	0.447363
AC027796.3	4.64517	-0.938307	0.819491	-1.14499	0.252215	0.448571
AC027796.4	15.6895	0.994456	0.468474	2.12276	0.0337741	0.10239
AC027796.5	7.08093	-1.07923	0.629785	-1.71364	0.0865948	0.210542
AC027801.1	58.9084	0.184612	0.24778	0.745066	0.456232	0.654063
AC027801.5	10.8722	-0.0184067	0.58242	-0.0316038	0.974788	0.98748
AC027808.2	2.84497	0.040424	0.934657	0.04325	0.965502	0.983533
AC032011.1	2.4238	0.535967	1.12368	0.476976	0.633379	0.789817
AC034102.4	18.9958	0.0238817	0.482828	0.0494621	0.960551	0.981124
AC034102.5	5.77656	-0.333545	0.90362	-0.36912	0.712038	0.842938
AC034102.6	12.9859	1.21762	0.529907	2.2978	0.0215729	0.071598
AC034102.7	6.495	0.357918	0.693012	0.516468	0.605528	0.770878
AC034193.1	4.37073	1.13973	0.861566	1.32286	0.185884	0.364852
AC034198.2	16.6284	-1.0773	0.477562	-2.25584	0.0240809	0.0780921
AC034207.1	3.53223	0.155619	0.933598	0.166688	0.867616	0.93262
AC034229.4	5.86417	0.938807	0.863653	1.08702	0.277029	0.477285
AC034231.1	15.7256	-0.107606	0.460267	-0.233789	0.815149	0.904323
AC034236.1	6.43037	-0.869989	0.831279	-1.04657	0.2953	0.49822
AC034236.2	21.5073	-0.207133	0.387273	-0.534849	0.592754	0.761717
AC034236.3	2.64574	1.20954	1.08086	1.11906	0.263115	0.461223
AC035139.1	14.1603	-0.500858	0.504307	-0.993162	0.320631	0.525863
AC036176.1	10.9047	0.917383	0.574193	1.59769	0.110112	0.251998
AC036176.2	34.7086	0.70304	0.338613	2.07624	0.037872	0.111953
AC036214.2	49.8236	0.178961	0.259663	0.689207	0.490693	0.682208
AC037198.1	7.98106	-3.67978	0.97006	-3.79335	0.000148628	0.00104116
AC037459.2	84.2368	0.317515	0.234941	1.35146	0.176547	0.351944
AC037459.4	9.92782	0.763312	0.614392	1.24239	0.214094	0.401815
AC037479.1	6.90398	1.67129	0.719198	2.32383	0.0201349	0.0676891
AC039056.2	4.43995	1.1962	0.949695	1.25957	0.207826	0.393749
AC040160.1	3.60955	0.737288	1.00211	0.735737	0.461891	0.659189
AC040160.2	19.7992	-0.0557004	0.389671	-0.142942	0.886336	0.943335
AC040162.1	97.4547	0.659771	0.199836	3.30156	0.000961473	0.00528143
AC040162.3	36.4163	0.760358	0.413295	1.83974	0.0658059	0.171131
AC040169.1	5.20414	0.957421	0.695758	1.37608	0.168796	0.340294
AC040169.3	21.475	0.885771	0.435005	2.03623	0.0417272	0.120791
AC040173.1	4.32862	1.01706	0.798042	1.27444	0.202508	0.386451
AC040896.1	4.5628	0.202699	0.751783	0.269624	0.787449	0.88914
AC040934.1	8.79855	-0.149874	0.740775	-0.20232	0.839667	0.917107
AC040970.1	110.028	-0.260462	0.260077	-1.00148	0.316593	0.521629
AC040977.1	27.0757	0.463943	0.326987	1.41884	0.155945	0.322349
AC044849.1	2.59227	0.682614	1.31795	0.517937	0.604502	0.770406
AC046130.2	6.8519	0.411001	0.701887	0.585565	0.558168	0.735918
AC046134.2	90.5227	0.788353	0.255324	3.08765	0.00201743	0.00998666
AC046143.2	3.17161	-0.299352	0.911621	-0.328373	0.742629	0.862215
AC046158.2	16.0038	0.214627	0.529552	0.405298	0.685258	0.826017
AC046168.1	2.62955	2.78059	1.26006	2.20671	0.0273341	0.0866296
AC046176.1	4.70837	-0.75849	0.902129	-0.840778	0.400472	0.605111
AC046185.3	235.888	0.414831	0.253905	1.6338	0.1023	0.238553
AC048341.1	125.892	0.134867	0.221577	0.608672	0.542742	0.7242
AC048341.2	31.0906	-0.417027	0.303993	-1.37183	0.170117	0.342298
AC048344.4	12.919	-0.315319	0.592832	-0.531885	0.594805	0.763474
AC048351.1	8.9537	3.09145	0.880653	3.5104	0.000447429	0.00271895
AC048382.5	5.86391	0.232874	0.701635	0.331902	0.739963	0.859901
AC048382.6	6.03934	0.192298	0.685718	0.280433	0.779146	0.884433
AC051619.4	2.2521	2.13994	1.3293	1.60982	0.107436	0.247405
AC051619.5	19.6875	1.76586	0.461792	3.82393	0.00013134	0.00093349
AC051619.6	14.4203	-1.14444	0.547935	-2.08865	0.0367396	0.109406
AC051619.7	71.7079	0.577016	0.352776	1.63564	0.101914	0.237829
AC053513.2	32.3943	0.453268	0.342532	1.32328	0.185741	0.364757
AC053527.1	4.77858	-0.0877783	0.806528	-0.108835	0.913334	0.958364
AC053527.2	8.55402	0.459689	0.57431	0.800419	0.423468	0.6246
AC055764.2	8.74976	-0.192064	0.629577	-0.305068	0.760314	0.873678
AC055811.1	2.44718	0.82102	1.22863	0.668239	0.503981	0.693152
AC055811.3	12.9577	0.273978	0.583742	0.469348	0.638821	0.793616
AC055811.4	211.767	0.028956	0.183266	0.158	0.874457	0.936886
AC055839.1	15.4293	0.375679	0.524903	0.715712	0.474169	0.668774
AC055839.2	59.1509	0.618601	0.280318	2.20678	0.0273294	0.0866289
AC055855.1	7.19643	-0.220294	0.637203	-0.34572	0.729553	0.854088
AC058791.1	5.33108	0.350983	0.936093	0.374945	0.707701	0.83995
AC058823.1	4.44537	0.603213	0.829164	0.727496	0.466922	0.662783
AC060234.1	3.48231	-1.59586	1.03403	-1.54335	0.122747	0.272413
AC060234.2	2.2607	0.568235	1.31533	0.432008	0.665735	0.812336
AC060766.1	18.7861	-0.632349	0.460804	-1.37228	0.169978	0.342155
AC060766.4	15.3869	0.0976084	0.480891	0.202974	0.839155	0.916918
AC060766.5	5.07255	0.0114106	0.758319	0.0150472	0.987994	0.993753
AC060766.6	5.05026	0.12102	0.756754	0.15992	0.872944	0.935899
AC060766.7	18.8107	0.731145	0.465441	1.57087	0.116214	0.262518
AC060780.1	552.887	0.278338	0.135206	2.05862	0.0395303	0.115791
AC060780.2	28.4049	0.544825	0.402274	1.35436	0.17562	0.350687
AC061975.8	13.1574	0.723123	0.521147	1.38756	0.165271	0.335598
AC061992.1	3.49041	-1.07947	0.972317	-1.1102	0.266913	0.465185
AC062029.1	10.4897	0.936946	0.562396	1.66599	0.0957154	0.226651
AC063943.1	4.30469	0.130423	0.758726	0.171897	0.863518	0.930276
AC063950.1	28.7357	0.466928	0.36527	1.27831	0.201141	0.384808
AC064801.2	20.1974	-0.400517	0.407997	-0.981666	0.326264	0.531954
AC064805.2	18.8384	-0.780172	0.48634	-1.60417	0.108677	0.249471
AC064807.1	118.962	0.0379239	0.230498	0.164531	0.869313	0.933536
AC064807.4	3.66724	0.387067	0.981566	0.394336	0.693333	0.830741
AC064836.1	7.881	0.322092	0.822953	0.391386	0.695512	0.832228
AC064836.2	9.1204	-0.869919	0.632902	-1.37449	0.169289	0.34102
AC064836.3	16.472	-0.0353822	0.600216	-0.0589491	0.952993	0.978136
AC064847.1	12.1238	0.406357	0.510457	0.796066	0.425994	0.626904
AC067817.1	3.75699	0.943214	0.855506	1.10252	0.270235	0.469239
AC067838.1	8.14704	-2.5747	0.70567	-3.64859	0.00026368	0.00171722
AC067852.2	216.664	0.0572157	0.251716	0.227303	0.820189	0.906894
AC067852.5	6.56829	-0.509265	0.636252	-0.800415	0.42347	0.6246
AC067930.2	5.82601	0.0190352	0.650616	0.0292571	0.97666	0.98869
AC067931.1	25.9054	0.495915	0.350128	1.41638	0.156664	0.323202
AC068025.1	11.9021	0.533026	0.485922	1.09694	0.27267	0.471994
AC068025.2	22.1812	0.301582	0.344166	0.87627	0.380884	0.585775
AC068193.1	6.67806	0.638466	0.720432	0.886226	0.375496	0.581247
AC068205.2	53.0983	-0.00249391	0.285879	-0.00872366	0.99304	0.996768
AC068282.1	2.79405	1.94565	1.09618	1.77494	0.0759075	0.190245
AC068286.2	2.1051	0.881864	1.09592	0.804681	0.421004	0.622279
AC068338.2	18.5004	-0.0821682	0.444106	-0.185019	0.853214	0.924204
AC068338.3	8.04056	-0.725553	0.563319	-1.288	0.197747	0.380196
AC068385.1	5.09159	1.19906	0.846109	1.41715	0.156439	0.322949
AC068389.1	2.47013	3.32016	1.44358	2.29995	0.0214512	0.071244
AC068522.1	3.78441	0.401564	0.874533	0.459175	0.646108	0.798498
AC068580.1	6.09814	0.0926995	0.664891	0.139421	0.889118	0.944948
AC068580.3	2.12721	1.25406	1.2884	0.973346	0.330381	0.536633
AC068580.4	4.69542	1.22061	0.753806	1.61926	0.105392	0.244025
AC068620.1	10.0419	-0.268983	0.509145	-0.528303	0.597289	0.765317
AC068631.1	9.11887	0.642698	0.729829	0.880615	0.378526	0.583796
AC068669.1	11.0417	-0.858907	0.510414	-1.68276	0.0924206	0.220999
AC068724.1	11.4122	1.10103	0.601727	1.82978	0.0672827	0.173876
AC068726.1	2.21332	-0.419537	1.16625	-0.359731	0.719048	0.846905
AC068790.2	37.8291	1.78876	0.356829	5.01293	5.36073e-07	6.62984e-06
AC068790.3	22.6463	1.35308	0.382557	3.53693	0.000404808	0.00249144
AC068790.4	13.0093	1.38658	0.4663	2.97358	0.00294347	0.0138177
AC068790.5	17.7217	0.269384	0.387009	0.696068	0.486386	0.678439
AC068790.6	8.13175	0.758737	0.590031	1.28593	0.198469	0.381117
AC068790.7	18.8424	0.880727	0.408818	2.15433	0.0312145	0.0963538
AC068790.9	2.45778	0.505363	1.49951	0.337017	0.736104	0.857494
AC068792.1	3.93301	1.64121	0.916725	1.7903	0.0734059	0.185483
AC068831.3	5.18643	-0.539927	0.800425	-0.67455	0.499962	0.689572
AC068831.6	168.258	-0.0169776	0.220319	-0.077059	0.938577	0.971587
AC068870.2	8.94129	-0.769474	0.700685	-1.09817	0.272129	0.471401
AC068870.3	3.1072	-0.392468	1.07311	-0.36573	0.714567	0.844508
AC068880.4	2.55059	-0.452629	1.14918	-0.393872	0.693675	0.83094
AC068888.1	44.4001	-0.404226	0.338854	-1.19292	0.2329	0.42536
AC068888.2	35.3191	-0.178759	0.323095	-0.55327	0.580079	0.752457
AC068896.1	48.2913	1.47606	0.345985	4.26627	1.9877e-05	0.000174616
AC068946.1	18.0686	0.178629	0.517065	0.345468	0.729742	0.854148
AC068946.2	9.22862	0.55119	0.627024	0.879057	0.37937	0.584649
AC068987.2	4.12338	-0.0320742	0.868889	-0.036914	0.970554	0.98503
AC069213.1	2.06628	0.229239	1.07574	0.2131	0.831249	0.912888
AC069222.1	18.9014	-0.841167	0.416065	-2.02172	0.0432053	0.123992
AC069224.1	5.77881	-0.535176	0.773967	-0.691471	0.48927	0.68101
AC069234.1	3.07652	-0.314614	1.03727	-0.303311	0.761653	0.874462
AC069234.4	4.30434	0.175077	0.766743	0.228339	0.819383	0.906161
AC069234.5	8.77846	-1.49271	0.592887	-2.5177	0.0118125	0.0435771
AC069243.1	7.20087	0.0211181	0.832305	0.025373	0.979757	0.989978
AC069257.2	5.12125	-0.152019	0.767031	-0.198191	0.842895	0.918783
AC069271.1	11.6334	1.30076	0.575149	2.26161	0.0237217	0.0771912
AC069281.2	48.5574	0.268303	0.282954	0.94822	0.343018	0.549199
AC069287.2	2.65087	0.995345	1.35482	0.734671	0.46254	0.65959
AC069307.1	10.5953	-0.08134	0.496983	-0.163667	0.869993	0.93416
AC069366.2	5.53412	0.357057	0.710854	0.502294	0.615461	0.777114
AC069499.1	70.411	0.295999	0.313176	0.945152	0.344582	0.55088
AC069503.1	48.0538	0.675554	0.285424	2.36685	0.0179404	0.0615322
AC069503.2	2.24009	0.127093	1.07956	0.117727	0.906284	0.954343
AC069528.2	10.6111	-0.476524	0.533707	-0.892856	0.371934	0.577712
AC069544.1	12.4458	0.284481	0.50964	0.558201	0.576707	0.749621
AC069544.2	693.787	-0.377003	0.12564	-3.00064	0.00269409	0.0127971
AC072022.2	15.9244	1.01507	0.515687	1.96838	0.0490241	0.136543
AC072039.2	2.51812	1.40524	1.32241	1.06263	0.287948	0.489689
AC072052.1	33.0456	-1.1767	0.402178	-2.92583	0.00343541	0.0157265
AC072054.1	2.15671	0.223963	1.10157	0.203312	0.838891	0.91674
AC072061.1	14.8995	0.113058	0.432981	0.261115	0.794004	0.892549
AC072062.1	10.7174	-1.00631	0.618644	-1.62664	0.103814	0.241153
AC073046.1	60.4608	0.0329279	0.268727	0.122533	0.902477	0.952024
AC073046.4	6.85069	2.07242	0.843535	2.45683	0.0140168	0.0502825
AC073063.1	6.72007	-0.329767	0.655661	-0.502954	0.614997	0.776648
AC073073.2	28.8467	0.349536	0.325596	1.07353	0.283035	0.484415
AC073091.1	10.938	-2.20092	0.714613	-3.07987	0.00207092	0.0102168
AC073107.1	15.0754	0.0534758	0.439849	0.121578	0.903234	0.952362
AC073111.3	205.252	0.800124	0.22025	3.63279	0.000280372	0.00180777
AC073140.2	4.45817	-0.880183	0.742932	-1.18474	0.236119	0.429604
AC073167.1	2.60969	0.0401666	1.2166	0.0330154	0.973662	0.986814
AC073195.1	9.8366	0.466976	0.550531	0.848229	0.396311	0.601211
AC073210.1	5.60588	-0.14327	0.840465	-0.170466	0.864644	0.930733
AC073263.1	5.31434	-0.209351	0.679492	-0.308099	0.758007	0.87191
AC073270.2	12.9391	0.691044	0.601731	1.14843	0.250792	0.446962
AC073283.1	65.436	-0.232369	0.275015	-0.844933	0.398148	0.603276
AC073326.1	2.08455	0.0346563	1.12156	0.0309001	0.975349	0.987775
AC073332.1	12.8118	0.249462	0.491921	0.507117	0.612073	0.774671
AC073343.2	3.66514	0.955879	0.904663	1.05661	0.290688	0.49276
AC073367.1	14.0998	0.00553336	0.508488	0.010882	0.991318	0.99571
AC073389.1	15.3198	-0.287121	0.451992	-0.635236	0.525275	0.710697
AC073389.2	3.06078	0.25152	1.067	0.235727	0.813644	0.903551
AC073389.3	12.9352	0.108472	0.482108	0.224996	0.821982	0.907661
AC073439.1	13.1248	0.865408	0.518371	1.66948	0.095023	0.225546
AC073475.1	4.22677	0.767176	0.769269	0.997279	0.318629	0.524042
AC073476.2	38.2926	0.194536	0.28512	0.682293	0.495054	0.685642
AC073487.1	29.9752	-0.0526524	0.355385	-0.148156	0.88222	0.941294
AC073508.3	51.2659	0.480408	0.24376	1.97082	0.048744	0.135922
AC073529.1	29.3814	-0.557631	0.331303	-1.68314	0.0923473	0.22088
AC073534.2	14.4431	-0.0118145	0.427802	-0.0276167	0.977968	0.989273
AC073548.1	20.6471	0.0784209	0.406397	0.192966	0.846985	0.921298
AC073569.3	32.1907	0.699012	0.372443	1.87683	0.0605416	0.160453
AC073575.2	9.18553	-0.130666	0.555985	-0.235017	0.814195	0.903666
AC073583.1	8.59631	-0.147316	0.559871	-0.263125	0.792454	0.89181
AC073592.7	8.50939	-0.388243	0.582407	-0.666618	0.505016	0.693972
AC073621.1	37.1247	-3.99006	0.448401	-8.89841	5.66507e-19	3.74724e-17
AC073655.1	3.97258	-1.38148	0.917851	-1.50513	0.132291	0.286985
AC073655.2	28.2415	-0.467316	0.310006	-1.50744	0.131698	0.28606
AC073840.1	3.70452	-0.671225	0.950705	-0.706029	0.48017	0.673729
AC073842.2	13.0818	-0.10012	0.460523	-0.217405	0.827893	0.911061
AC073857.1	79.3619	-0.173853	0.23318	-0.745574	0.455925	0.65382
AC073861.1	70.9752	-0.528665	0.272724	-1.93846	0.0525671	0.144252
AC073863.1	3.85473	1.11643	0.950196	1.17495	0.240016	0.434404
AC073869.1	3.33847	-1.58781	1.06007	-1.49783	0.134177	0.289621
AC073896.2	37.8188	0.824992	0.314297	2.62488	0.00866785	0.0340121
AC073896.4	3.60625	-1.19199	0.891838	-1.33656	0.181368	0.358282
AC073912.2	17.3668	0.940247	0.507513	1.85266	0.0639314	0.167563
AC073957.2	13.7644	-0.232885	0.442266	-0.526572	0.598491	0.766133
AC073957.3	20.8298	-0.354601	0.403513	-0.878786	0.379518	0.584707
AC074008.1	10.9946	0.0627443	0.501718	0.125059	0.900477	0.951035
AC074032.1	20.204	0.887116	0.389447	2.27788	0.0227334	0.0745761
AC074044.1	2.71016	3.57191	1.25082	2.85564	0.00429495	0.0189617
AC074050.4	4.05899	1.25147	0.80879	1.54734	0.121781	0.271062
AC074085.2	3.34531	-0.0298282	1.13663	-0.0262427	0.979064	0.989699
AC074117.1	108.138	-0.0862249	0.227123	-0.379639	0.704213	0.837943
AC074135.1	81.335	0.0529627	0.328523	0.161215	0.871924	0.935443
AC074138.1	5.56291	-0.145171	0.842963	-0.172215	0.863269	0.930276
AC074141.1	142.593	0.0432434	0.236012	0.183226	0.854621	0.925084
AC074212.1	8.36858	1.85875	0.832501	2.23273	0.0255664	0.0821101
AC076968.2	12.6979	1.31558	0.965696	1.36232	0.173098	0.346703
AC078785.1	29.5247	0.942966	0.369347	2.55306	0.010678	0.0403808
AC078795.1	14.7319	0.737278	0.579612	1.27202	0.203366	0.387582
AC078795.2	5.79611	0.466739	0.723424	0.64518	0.51881	0.704687
AC078795.3	3.69025	-0.0708206	1.03794	-0.0682317	0.945601	0.975011
AC078846.1	542.947	0.187748	0.191432	0.980759	0.326711	0.532431
AC078852.1	3.88787	0.482401	0.849665	0.567754	0.570202	0.744423
AC078852.2	4.53891	-0.336129	0.806817	-0.416611	0.676963	0.820499
AC078864.1	2.30036	-1.99511	1.66035	-1.20162	0.229512	0.420891
AC078881.1	4.45618	1.26886	0.853842	1.48606	0.137264	0.294643
AC078883.1	69.9414	-0.205173	0.24119	-0.850669	0.394953	0.599773
AC078883.2	2.92438	-1.6214	1.5023	-1.07928	0.280463	0.481402
AC078899.1	5.33573	-0.393495	0.968084	-0.406468	0.684399	0.825401
AC078925.1	5.09401	4.55468	1.10647	4.11639	3.84858e-05	0.000315514
AC078925.2	2.86232	4.28137	1.35472	3.16034	0.00157584	0.00808969
AC078925.3	4.26149	3.44329	1.08785	3.16522	0.00154964	0.00796358
AC078962.1	8.07765	-0.579277	0.784809	-0.738112	0.460446	0.657968
AC078983.1	4.6234	0.777798	0.771274	1.00846	0.313234	0.517938
AC079142.1	4.54117	0.361862	1.05191	0.344006	0.730842	0.854809
AC079148.1	4.19217	0.573661	0.856475	0.669793	0.50299	0.692159
AC079171.1	3.01556	2.17948	1.10358	1.97491	0.0482781	0.135
AC079173.1	4.17046	-1.40412	0.890796	-1.57625	0.114967	0.260415
AC079174.1	2.69001	-0.585279	1.06319	-0.550492	0.581982	0.753957
AC079174.2	9.37028	-0.526015	0.59395	-0.885622	0.375821	0.581609
AC079203.1	6.84232	-0.0118757	0.661679	-0.0179478	0.985681	0.992851
AC079209.1	73.1863	0.20337	0.257785	0.788913	0.430163	0.630839
AC079305.1	6.69614	0.514136	0.843092	0.609822	0.54198	0.723938
AC079305.2	31.919	0.14043	0.319946	0.438918	0.660721	0.809286
AC079316.1	13.0678	0.758905	0.470776	1.61203	0.106956	0.246563
AC079316.2	35.2172	0.663256	0.373797	1.77438	0.0760007	0.190368
AC079322.1	4.9176	-0.257437	0.809366	-0.318073	0.75043	0.866872
AC079331.1	9.8941	-0.485381	0.512261	-0.947527	0.34337	0.549393
AC079331.2	12.5639	0.102009	0.550005	0.185469	0.852862	0.924154
AC079385.1	2.81414	0.551308	1.07569	0.512518	0.608289	0.7724
AC079414.3	36.5075	-0.464067	0.306502	-1.51408	0.130007	0.283163
AC079416.2	84.9423	-0.834295	0.263162	-3.17027	0.00152297	0.00785654
AC079416.3	23.5778	-0.989539	0.454773	-2.17589	0.0295632	0.0923527
AC079416.4	8.24716	-0.607989	0.608825	-0.998627	0.317976	0.523112
AC079447.1	9.11798	-0.311184	0.617205	-0.504182	0.614134	0.776006
AC079601.1	16.0536	1.08269	0.484713	2.23367	0.0255047	0.0819395
AC079610.1	38.5185	0.737533	0.352702	2.09109	0.0365198	0.108871
AC079684.1	10.3668	-0.425752	0.552979	-0.769924	0.441345	0.641244
AC079753.1	21.7415	-1.37057	0.404746	-3.38624	0.000708574	0.0040713
AC079766.1	6.94753	-1.03006	0.745261	-1.38214	0.166928	0.33764
AC079779.2	2.15569	-0.511027	1.03956	-0.49158	0.623016	0.782645
AC079780.1	3.54753	-0.620835	0.91297	-0.680017	0.496494	0.68673
AC079781.3	7.08003	0.361439	0.732313	0.493558	0.621618	0.78151
AC079781.5	56.8477	0.653383	0.25247	2.58796	0.0096545	0.0371691
AC079807.1	29.9469	1.37783	0.330604	4.16762	3.07797e-05	0.000258435
AC079841.2	19.0488	0.128038	0.521514	0.245512	0.80606	0.899657
AC079848.1	6.2542	0.246965	0.723924	0.341148	0.732992	0.855578
AC079915.1	23.541	-0.908823	0.413801	-2.19628	0.0280719	0.0885686
AC079921.1	2.17944	1.72861	1.17554	1.47049	0.14143	0.300896
AC079921.2	26.8381	0.28024	0.386348	0.725356	0.468234	0.664098
AC079922.2	38.58	-0.352953	0.32245	-1.0946	0.273694	0.473293
AC079944.2	9.67442	1.25982	0.555093	2.26957	0.0232337	0.0759286
AC080013.1	43.6988	-0.00415046	0.283704	-0.0146295	0.988328	0.993877
AC080013.2	3.63707	0.743606	1.00307	0.741328	0.458494	0.656394
AC080023.1	3.25433	-1.61146	1.04122	-1.54766	0.121704	0.270986
AC080037.1	3.38369	-1.00058	0.955825	-1.04682	0.295183	0.498068
AC080038.1	3.68338	0.676004	1.07135	0.630984	0.528051	0.713032
AC080038.2	4.19011	0.851037	0.849914	1.00132	0.316672	0.521689
AC080078.2	4.75792	0.186517	0.74613	0.24998	0.802603	0.897962
AC080080.1	11.0608	1.23259	0.492676	2.50183	0.0123552	0.0452103
AC080089.1	3.23179	1.75433	1.0612	1.65316	0.0982986	0.231296
AC080112.1	52.9089	1.43904	0.39146	3.67607	0.000236855	0.00156127
AC080112.2	3.38342	1.16793	0.871151	1.34067	0.180027	0.356561
AC080112.3	2.11684	0.219162	1.23429	0.177562	0.859067	0.928332
AC080162.1	2.90838	0.0575715	1.01274	0.0568474	0.954667	0.978585
AC083798.2	82.5816	0.583675	0.20263	2.8805	0.00397048	0.0177773
AC083799.1	81.987	-0.0666918	0.282992	-0.235667	0.813691	0.903551
AC083806.3	4.75094	1.43021	0.836287	1.71019	0.087231	0.211541
AC083843.2	343.68	-0.348702	0.136901	-2.54711	0.010862	0.0408146
AC083843.3	37.763	0.214429	0.383153	0.559642	0.575723	0.748906
AC083862.1	34.5396	2.50303	0.497411	5.03211	4.85116e-07	6.03502e-06
AC083862.2	12.8242	1.98392	0.609347	3.25582	0.00113065	0.00608571
AC083880.1	7.73542	-0.534087	0.648522	-0.823545	0.410198	0.613504
AC083899.1	47.0678	-0.674116	0.277165	-2.43218	0.0150081	0.0532789
AC083900.1	3.52361	1.1537	0.852032	1.35406	0.175717	0.350843
AC084018.2	11.5206	0.743825	0.531131	1.40046	0.161377	0.329914
AC084018.3	6.75883	1.30047	0.684247	1.90058	0.0573571	0.154078
AC084024.1	5.12471	-0.181657	0.811803	-0.22377	0.822936	0.908337
AC084036.1	8.20623	-0.557117	0.622088	-0.895559	0.370488	0.576619
AC084082.1	5.55485	-2.3867	0.86475	-2.75999	0.00578033	0.0242724
AC084125.2	66.3881	0.215947	0.309643	0.697407	0.485548	0.677498
AC084125.4	25.0555	0.336325	0.414048	0.812285	0.416628	0.61872
AC084198.2	29.5262	0.270266	0.357133	0.756766	0.44919	0.647931
AC084291.1	12.0605	-3.97665	0.75819	-5.24493	1.56339e-07	2.13983e-06
AC084337.1	4.54339	-1.21404	0.849368	-1.42934	0.152905	0.31797
AC084757.2	9.99687	-0.452318	0.58661	-0.771072	0.440664	0.640785
AC084781.1	5.88296	-1.65499	0.782706	-2.11445	0.034477	0.104165
AC084782.1	2.25532	3.16491	1.32247	2.39318	0.016703	0.0581709
AC084782.2	4.37828	1.37424	0.880764	1.56029	0.118693	0.266185
AC084783.1	21.0899	-0.135306	0.482841	-0.280228	0.779302	0.884433
AC084816.1	71.1432	-0.546519	0.317901	-1.71915	0.0855874	0.208734
AC084819.1	7.36903	-1.27733	0.834502	-1.53065	0.125856	0.276759
AC084824.1	37.7719	-0.164009	0.363034	-0.451773	0.651433	0.802028
AC084824.3	14.1489	0.737611	0.550961	1.33877	0.180645	0.357375
AC084824.4	15.8197	-0.0989233	0.414062	-0.238909	0.811176	0.902853
AC084824.5	7.54572	-0.220444	0.607947	-0.362604	0.7169	0.845739
AC084834.1	2.09108	2.34442	1.38442	1.69344	0.0903721	0.217498
AC084876.1	2.70226	-0.0629856	1.24239	-0.0506972	0.959567	0.981012
AC084876.2	4.62733	1.86649	0.800782	2.33083	0.0197624	0.0667323
AC087045.2	6.84144	-0.348547	0.608441	-0.572852	0.566745	0.741904
AC087072.1	2.97718	2.6213	1.17275	2.23518	0.0254053	0.0816618
AC087163.2	17.978	-0.440067	0.432612	-1.01723	0.309043	0.513132
AC087164.1	7.95953	1.0409	0.834393	1.2475	0.212215	0.399711
AC087222.1	60.9736	0.522817	0.234927	2.22544	0.0260516	0.0834284
AC087235.2	3.50636	-0.140595	1.27916	-0.109912	0.912479	0.957732
AC087239.1	6.56696	1.1523	0.756353	1.5235	0.127634	0.279729
AC087276.1	17.347	0.239538	0.40778	0.58742	0.556922	0.734872
AC087277.2	6.61187	-2.61828	0.840378	-3.11559	0.00183575	0.00922856
AC087284.1	18.9803	-0.318752	0.39603	-0.804869	0.420895	0.622199
AC087286.3	6.08996	0.297714	0.792996	0.375429	0.707341	0.839733
AC087286.4	19.6401	0.158515	0.415272	0.381713	0.702675	0.837059
AC087289.1	4.09106	0.559453	1.07095	0.522389	0.601399	0.768302
AC087289.2	2.37785	1.43738	1.11724	1.28655	0.19825	0.38089
AC087292.1	2.54578	0.840031	1.04611	0.803005	0.421972	0.6233
AC087294.1	67.9354	-0.0268246	0.241767	-0.110952	0.911654	0.957343
AC087301.1	7.06658	-0.163938	0.606671	-0.270225	0.786987	0.888929
AC087343.1	18.4589	-0.857038	0.447361	-1.91576	0.0553953	0.150022
AC087362.2	3.2095	0.481743	1.16051	0.415112	0.67806	0.821251
AC087392.3	16.8769	0.17782	0.414106	0.429406	0.667628	0.813808
AC087392.5	4.27357	-1.20839	0.83379	-1.44927	0.147262	0.309902
AC087393.2	2.59951	-1.86154	1.20544	-1.54428	0.12252	0.272037
AC087441.1	3.53392	0.168194	1.29989	0.129391	0.897048	0.948934
AC087441.3	3.94249	0.942023	0.804863	1.17041	0.241834	0.436488
AC087482.1	4.39826	-0.00569216	0.877335	-0.00648801	0.994823	0.997398
AC087500.1	144.251	-0.499829	0.204592	-2.44306	0.0145633	0.0519388
AC087501.4	53.3786	0.291045	0.242917	1.19813	0.230867	0.4226
AC087521.3	5.0337	-0.195219	0.735623	-0.26538	0.790717	0.890965
AC087533.1	2.93294	-1.03904	1.06228	-0.978124	0.328013	0.534048
AC087623.2	4.29361	0.482607	0.876701	0.550481	0.581989	0.753957
AC087623.3	17.4961	1.26458	0.41998	3.01105	0.00260344	0.0124274
AC087627.1	55.4308	-4.45645	0.5383	-8.27874	1.24487e-16	6.52834e-15
AC087632.2	15.5446	-0.133653	0.484078	-0.276097	0.782473	0.88668
AC087633.2	10.7586	-0.158621	0.557471	-0.284537	0.775999	0.882659
AC087639.1	2.5022	0.895202	1.08973	0.82149	0.411367	0.61472
AC087683.1	4.52224	0.944111	0.784646	1.20323	0.228887	0.420109
AC087683.2	4.68261	0.89434	0.848139	1.05447	0.291666	0.493846
AC087721.1	21.2698	-0.330642	0.467128	-0.707819	0.479057	0.672665
AC087741.1	50.3378	-0.416942	0.349262	-1.19378	0.232564	0.425024
AC087741.3	7.30261	1.19457	0.776234	1.53892	0.123823	0.273905
AC087752.3	42.1902	1.25428	0.308656	4.06368	4.83057e-05	0.000386772
AC087752.4	10.0814	0.632938	0.568448	1.11345	0.265515	0.463754
AC087821.1	22.076	-0.742867	0.418991	-1.77299	0.0762306	0.190768
AC087854.1	9.65149	-0.978594	0.617137	-1.5857	0.112808	0.256625
AC087893.2	13.9505	-0.392728	0.537043	-0.731279	0.464609	0.660965
AC089998.3	8.54826	0.681761	0.590099	1.15533	0.247954	0.443653
AC089999.2	4.2868	1.12036	0.94365	1.18727	0.235122	0.428282
AC090004.1	9.77296	-0.68402	0.605188	-1.13026	0.258366	0.455966
AC090061.1	26.9647	0.819205	0.356342	2.29893	0.021509	0.0714231
AC090114.2	175.565	0.312565	0.171936	1.81791	0.0690772	0.177139
AC090114.3	44.1817	0.314463	0.278061	1.13091	0.258091	0.455735
AC090116.1	20.3237	0.485765	0.575474	0.844114	0.398606	0.603487
AC090152.1	88.2703	-1.09572	0.258783	-4.23414	2.29429e-05	0.00019879
AC090159.1	3.02487	0.499651	1.16734	0.428024	0.668634	0.814354
AC090181.1	3.26184	2.87688	1.09397	2.62977	0.00854428	0.0336106
AC090181.2	55.5666	0.134001	0.257333	0.520729	0.602555	0.769261
AC090181.3	82.166	0.135411	0.245684	0.551157	0.581526	0.753768
AC090186.1	5.96539	0.209535	0.744005	0.281631	0.778226	0.884017
AC090197.1	3.90343	-3.8037	1.14784	-3.3138	0.000920379	0.0050955
AC090198.1	100.744	0.164806	0.213885	0.770533	0.440984	0.641013
AC090204.1	12.1361	-0.514448	0.671568	-0.766041	0.443652	0.642837
AC090220.1	94.6433	-0.106214	0.249958	-0.424927	0.67089	0.816212
AC090229.1	37.0288	0.0572508	0.300747	0.190362	0.849025	0.922552
AC090236.1	2.15919	-3.34335	1.85182	-1.80544	0.0710065	0.180889
AC090241.1	27.659	-0.202538	0.374274	-0.54115	0.588404	0.758381
AC090241.2	53.197	-0.41065	0.383177	-1.0717	0.283856	0.485209
AC090241.3	55.6221	0.22228	0.261487	0.850061	0.395291	0.600028
AC090286.3	18.0478	0.699116	0.384171	1.81981	0.0687887	0.176624
AC090348.1	32.1773	0.113907	0.461524	0.246806	0.805058	0.899278
AC090360.1	16.4871	-0.0252985	0.421083	-0.0600795	0.952092	0.978006
AC090373.1	14.0899	-0.54154	0.44921	-1.20554	0.227995	0.41908
AC090425.3	6.58397	0.312472	0.646055	0.483662	0.628626	0.786734
AC090469.1	6.17124	0.866151	0.662068	1.30825	0.190788	0.37106
AC090510.1	7.93165	1.1712	0.595949	1.96526	0.0493837	0.137403
AC090510.2	18.0272	0.810852	0.480717	1.68675	0.0916507	0.219656
AC090510.3	18.09	0.708078	0.434251	1.63057	0.102981	0.239787
AC090515.2	3.19779	-1.94629	1.26556	-1.53789	0.124077	0.274205
AC090515.5	7.22626	-0.108794	0.598936	-0.181646	0.855861	0.925845
AC090517.2	9.96188	-0.417642	0.553968	-0.753909	0.450904	0.649399
AC090517.4	3.80347	0.152662	0.889727	0.171583	0.863765	0.930459
AC090517.5	28.2869	0.387169	0.334636	1.15699	0.247277	0.442818
AC090518.1	2.62916	-0.667796	1.03848	-0.643051	0.520191	0.705883
AC090527.3	4.23878	0.688502	0.827274	0.832254	0.405266	0.609053
AC090543.2	6.20621	0.315083	0.770993	0.408672	0.68278	0.824077
AC090559.1	7.46333	-1.40203	0.813845	-1.72273	0.0849379	0.207577
AC090559.2	25.7034	0.223734	0.360237	0.621073	0.534551	0.718459
AC090571.1	9.94306	0.886363	0.545711	1.62424	0.104326	0.242176
AC090579.1	2.39057	0.387478	1.33469	0.290312	0.771577	0.880372
AC090582.1	5.19411	-0.214714	0.865849	-0.247981	0.804149	0.898942
AC090587.1	17.2398	-0.00927032	0.592738	-0.0156398	0.987522	0.993513
AC090589.3	38.0623	0.518239	0.290614	1.78326	0.0745446	0.187886
AC090607.2	27.8668	-0.00781488	0.336955	-0.0231926	0.981497	0.990771
AC090607.4	2.95997	-0.00965668	1.05104	-0.00918776	0.992669	0.996554
AC090616.6	16.8121	0.487813	0.419454	1.16297	0.244841	0.440071
AC090617.1	5.26547	0.221505	0.776406	0.285295	0.775418	0.882526
AC090617.10	2.24007	1.1031	1.27071	0.868098	0.385341	0.590041
AC090617.3	3.15697	0.582569	1.14909	0.506982	0.612167	0.774671
AC090617.7	3.90094	0.328883	0.798518	0.411866	0.680437	0.822818
AC090651.1	5.55017	0.283872	0.691876	0.410293	0.681591	0.823145
AC090739.1	43.9758	-0.0827929	0.284771	-0.290735	0.771254	0.880161
AC090772.3	2.35704	-2.93913	1.30024	-2.26046	0.023793	0.0773833
AC090825.1	106.659	0.71368	0.207037	3.4471	0.000566629	0.00335615
AC090825.2	42.1081	-1.61385	0.34254	-4.71142	2.45997e-06	2.62286e-05
AC090912.1	9.2106	0.44813	0.567634	0.78947	0.429837	0.630702
AC090912.2	6.25934	0.842815	0.810724	1.03958	0.298534	0.501892
AC090945.1	12.7518	-0.824291	0.574216	-1.43551	0.151143	0.315689
AC090946.1	7.58922	0.320343	0.803607	0.398632	0.690164	0.829204
AC090948.1	11.8277	0.206083	0.506003	0.407277	0.683804	0.824953
AC090948.2	5.49815	0.0645154	0.724053	0.0891031	0.929	0.966999
AC090948.3	4.62238	-0.363259	0.846717	-0.429021	0.667908	0.813874
AC090948.4	6.26581	1.18824	0.830994	1.42991	0.152744	0.317809
AC090952.1	3.2884	-0.262495	0.870999	-0.301372	0.763131	0.875311
AC090970.1	15.5199	0.00401175	0.476308	0.0084226	0.99328	0.996798
AC090970.2	2.66135	-1.17948	1.13796	-1.03649	0.299974	0.503509
AC090971.3	14.3183	-0.79541	0.480452	-1.65554	0.0978143	0.230461
AC091053.1	14.8362	0.252865	0.485931	0.520372	0.602804	0.769335
AC091057.1	19.0221	0.157351	0.568397	0.276833	0.781908	0.886511
AC091059.2	8.60977	-0.0839863	0.545472	-0.15397	0.877633	0.938508
AC091060.1	12.7508	0.685186	0.509649	1.34443	0.17881	0.355163
AC091133.1	23.3438	-0.108386	0.385915	-0.280855	0.778822	0.884301
AC091133.6	3.47997	-1.15501	1.06564	-1.08387	0.278422	0.479134
AC091144.2	4.72524	-0.637134	0.80374	-0.792711	0.427946	0.628942
AC091152.2	17.7721	0.33049	0.413058	0.800105	0.42365	0.624763
AC091153.3	3.89943	-0.852082	0.839365	-1.01515	0.310034	0.514258
AC091167.1	5.63344	0.044727	0.787994	0.0567605	0.954736	0.978603
AC091167.5	2.82402	-0.513917	1.42024	-0.361852	0.717463	0.84614
AC091178.2	3.29484	-0.329851	0.958572	-0.344107	0.730766	0.854809
AC091180.2	25.5779	0.366043	0.354459	1.03268	0.301754	0.505471
AC091180.3	4.99925	-0.416606	0.841676	-0.494971	0.62062	0.780824
AC091180.4	4.44871	-0.857109	0.860007	-0.996631	0.318944	0.524309
AC091180.5	6.45661	0.491114	0.660009	0.744103	0.456814	0.654571
AC091181.1	256.894	0.487364	0.278993	1.74687	0.0806605	0.199175
AC091181.2	3.12371	0.981434	1.00826	0.973397	0.330356	0.536633
AC091185.1	7.99184	-0.40172	0.728242	-0.551631	0.581202	0.753451
AC091196.1	33.792	0.670343	0.305374	2.19515	0.0281527	0.0887443
AC091231.1	17.5322	0.161564	0.472762	0.341745	0.732543	0.855403
AC091271.1	12.1646	-0.0690016	0.479826	-0.143806	0.885654	0.942927
AC091390.3	18.5653	-0.356719	0.46401	-0.768773	0.442028	0.641941
AC091429.1	2.9045	-0.74888	1.10009	-0.680746	0.496032	0.686296
AC091516.1	7.79924	0.0907851	0.722617	0.125634	0.900022	0.950967
AC091564.1	5.84659	3.572	1.00363	3.55909	0.000372145	0.00232013
AC091564.2	4.72429	-0.193335	0.758953	-0.254739	0.798924	0.895746
AC091564.6	3.44368	0.292405	1.27631	0.229102	0.81879	0.906132
AC091736.1	6.38064	0.695667	0.814821	0.853766	0.393234	0.598074
AC091769.1	5.18993	0.698313	0.75795	0.921318	0.356885	0.564074
AC091805.1	8.06564	0.227048	0.590757	0.384335	0.70073	0.835857
AC091925.1	2.2033	-1.43685	1.24811	-1.15122	0.249644	0.445696
AC091925.2	11.9596	-0.421612	0.583479	-0.722582	0.469937	0.665668
AC091939.1	8.3004	1.24676	0.647103	1.92668	0.0540192	0.1473
AC091965.1	3.16861	3.34255	1.1502	2.90607	0.00365995	0.0165687
AC091965.4	8.17239	3.04633	0.768573	3.96362	7.38214e-05	0.000561391
AC091965.5	4.60158	-5.54005	1.24823	-4.43832	9.06648e-06	8.61883e-05
AC091978.1	24.2518	1.40294	0.358202	3.91661	8.98035e-05	0.000668823
AC091979.1	45.3848	0.656186	0.322721	2.03329	0.0420228	0.121425
AC091979.2	6.78684	0.508646	0.797491	0.637809	0.523598	0.709088
AC091982.3	13.5232	-0.100499	0.524601	-0.191573	0.848077	0.922034
AC092068.2	126.346	0.825348	0.31482	2.62165	0.00875059	0.034273
AC092068.3	185.404	0.840431	0.301333	2.78904	0.00528638	0.0226181
AC092069.1	5.0355	-0.732968	0.890987	-0.822647	0.410709	0.614074
AC092070.2	149.942	0.511787	0.221863	2.30677	0.0210679	0.0702164
AC092111.1	9.0973	2.0896	0.775062	2.69604	0.00701687	0.0284451
AC092111.2	4.40406	0.598879	1.01506	0.589991	0.555197	0.733411
AC092115.1	4.87214	-0.812758	0.823526	-0.986924	0.32368	0.529263
AC092115.2	3.55358	0.5128	0.853263	0.600988	0.547848	0.728035
AC092115.3	6.38935	-0.617574	0.892082	-0.692284	0.488759	0.68074
AC092117.1	22.1172	0.289124	0.375014	0.770969	0.440725	0.640785
AC092117.2	24.6964	0.218088	0.377199	0.578176	0.563145	0.739413
AC092118.1	2.09571	-0.11482	1.38017	-0.0831925	0.933698	0.969519
AC092118.2	5.48149	-0.182983	0.717442	-0.255049	0.798686	0.895638
AC092120.1	12.3706	-0.15832	0.534333	-0.296294	0.767006	0.877317
AC092123.1	8.7823	0.727099	0.664411	1.09435	0.273801	0.473392
AC092127.1	41.4211	0.637881	0.320143	1.99249	0.0463171	0.130814
AC092127.2	25.4421	0.0735331	0.450869	0.163092	0.870446	0.93439
AC092135.1	22.1911	0.82852	0.428575	1.9332	0.0532118	0.145705
AC092135.3	45.1489	0.530892	0.303988	1.74642	0.0807374	0.199339
AC092139.2	69.4696	0.687646	0.264629	2.59853	0.0093624	0.0362578
AC092140.2	2.50372	-0.575948	1.04784	-0.549653	0.582557	0.754435
AC092143.2	9.65043	1.82213	0.583847	3.12091	0.00180295	0.0090847
AC092143.3	2.47973	-0.529283	1.02549	-0.516129	0.605764	0.771025
AC092164.1	27.3521	1.07471	0.346798	3.09895	0.00194206	0.00968175
AC092171.2	6.46214	0.781488	0.753794	1.03674	0.299857	0.503404
AC092171.3	5.06322	0.459075	0.775625	0.591878	0.553932	0.732353
AC092171.4	2.23368	-1.61902	1.1702	-1.38354	0.166501	0.337301
AC092171.5	3.98405	-0.481365	0.842751	-0.571183	0.567875	0.742822
AC092279.1	887.906	-0.473111	0.196404	-2.40887	0.0160021	0.0562041
AC092279.2	135.287	-0.434277	0.217684	-1.99499	0.0460444	0.130211
AC092295.1	2.8532	0.141416	0.945381	0.149587	0.881091	0.940806
AC092295.2	23.9392	1.17983	0.348576	3.38471	0.000712528	0.00408907
AC092316.1	2.74302	1.33142	1.19199	1.11697	0.264009	0.462173
AC092329.4	326.233	0.145062	0.205952	0.704351	0.481214	0.674646
AC092354.2	3.15879	-0.987643	0.97574	-1.0122	0.311443	0.515919
AC092368.3	24.8309	1.02043	0.388301	2.62793	0.0085905	0.0337644
AC092384.2	9.69825	1.26224	0.692445	1.82287	0.0683235	0.175776
AC092384.3	59.0501	0.599126	0.474251	1.26331	0.206479	0.39194
AC092418.2	5.52038	1.02281	0.713201	1.43411	0.151542	0.316244
AC092428.1	44.1336	-0.045982	0.313827	-0.14652	0.883511	0.941668
AC092437.1	4.66472	1.0899	0.876239	1.24384	0.213557	0.401204
AC092471.1	6.53778	0.790977	0.694179	1.13944	0.254518	0.451272
AC092490.1	143.902	0.805551	0.198152	4.06531	4.79678e-05	0.000384553
AC092490.2	3.61218	-3.2323	1.18863	-2.71935	0.00654101	0.026837
AC092490.3	2.68602	-4.52065	1.46225	-3.09157	0.001991	0.00987904
AC092535.5	2.39386	0.188215	1.08701	0.17315	0.862534	0.930023
AC092574.1	6.11047	0.526478	0.690058	0.762947	0.445495	0.644659
AC092612.1	6.22357	-0.15282	0.657494	-0.232427	0.816206	0.905009
AC092620.1	12.2888	0.56343	0.504447	1.11693	0.264026	0.462173
AC092634.3	5.64286	1.11734	0.94326	1.18455	0.236194	0.42965
AC092634.8	2.45524	0.813461	1.38374	0.587872	0.556618	0.734522
AC092636.1	6.86291	-3.99512	1.05383	-3.79105	0.00015001	0.0010493
AC092645.1	4.01902	1.64522	1.06681	1.54219	0.123028	0.272821
AC092650.1	4.99996	0.835982	0.756745	1.10471	0.269286	0.468273
AC092651.2	11.5875	-0.922978	0.614741	-1.50141	0.13325	0.288333
AC092652.2	31.0115	0.957556	0.378809	2.52781	0.0114777	0.0425571
AC092653.1	17.3742	0.242068	0.440958	0.54896	0.583033	0.754548
AC092653.2	13.9499	0.241216	0.430893	0.559805	0.575613	0.748813
AC092658.1	2.16558	0.109593	1.1509	0.0952234	0.924137	0.964639
AC092667.1	4.82859	2.16257	0.992356	2.17923	0.0293148	0.0917882
AC092683.1	5.04557	-0.647856	0.767191	-0.844452	0.398417	0.603399
AC092687.3	6.7463	0.60609	0.768185	0.78899	0.430118	0.630822
AC092692.1	22.873	-0.267416	0.447108	-0.598101	0.549772	0.729215
AC092718.2	3.01174	-0.0140169	1.0492	-0.0133596	0.989341	0.994527
AC092718.3	6.44443	0.542318	0.618033	0.87749	0.38022	0.585315
AC092718.4	186.672	0.114432	0.26002	0.440092	0.659871	0.80861
AC092718.7	38.5073	-0.0855982	0.326905	-0.261844	0.793441	0.892438
AC092745.5	2.48936	0.306932	1.07451	0.285647	0.775148	0.88242
AC092747.2	8.03041	0.498572	0.610164	0.817112	0.413865	0.616317
AC092747.4	102.958	0.445048	0.216524	2.05542	0.0398381	0.116513
AC092755.1	6.41214	0.491906	0.674095	0.729728	0.465556	0.661586
AC092755.2	8.7279	0.950917	0.553243	1.71881	0.0856499	0.208807
AC092757.2	17.8504	0.721379	0.440138	1.63898	0.101217	0.236493
AC092794.1	8.54002	1.48093	0.62565	2.36703	0.0179316	0.0615286
AC092794.2	2.44708	-0.00503965	1.10441	-0.00456321	0.996359	0.998199
AC092798.1	4.69879	2.08414	0.907304	2.29707	0.021615	0.0717125
AC092809.4	4.05252	1.14743	0.842049	1.36267	0.172988	0.346523
AC092821.1	30.7834	-0.398279	0.423763	-0.939862	0.347288	0.553794
AC092821.3	120.444	-0.599504	0.243629	-2.46072	0.0138658	0.0498255
AC092828.1	26.6306	-1.12931	0.388099	-2.90986	0.00361591	0.0164064
AC092835.1	25.4574	0.00318542	0.438958	0.00725678	0.99421	0.997204
AC092849.1	17.1353	-0.895972	0.433294	-2.06782	0.0386574	0.113796
AC092910.3	34.065	-1.13615	0.353289	-3.21592	0.00130025	0.00685667
AC092944.1	139.228	0.948207	0.182609	5.19255	2.07432e-07	2.77121e-06
AC092953.1	17.0553	-0.144465	0.446903	-0.323258	0.7465	0.864654
AC092960.2	2.4029	1.24514	1.11976	1.11197	0.266152	0.464346
AC092999.1	3.63063	0.360016	0.819873	0.439112	0.66058	0.809219
AC093010.1	10.0411	4.46484	0.867418	5.14728	2.64296e-07	3.43893e-06
AC093107.2	3.6794	0.439376	1.04057	0.422247	0.672845	0.817577
AC093110.1	7.99017	1.48473	0.756364	1.96298	0.0496482	0.137937
AC093151.2	3.40805	0.784805	0.859042	0.913581	0.360937	0.56777
AC093151.7	2.68385	0.240166	1.02492	0.234326	0.814732	0.903922
AC093155.1	8.92465	0.324196	0.657863	0.492802	0.622152	0.781871
AC093155.3	3.84397	-0.353183	0.963268	-0.366651	0.713879	0.844064
AC093157.1	315.037	0.535179	0.186482	2.86988	0.00410632	0.0182505
AC093157.2	4.07223	-1.31493	0.852945	-1.54163	0.123163	0.27305
AC093227.1	40.9734	-0.207551	0.306811	-0.67648	0.498736	0.688482
AC093249.2	11.0027	-0.207252	0.477879	-0.433692	0.664512	0.811805
AC093249.6	22.8093	0.0663274	0.470425	0.140995	0.887874	0.944227
AC093297.2	141.724	-0.552392	0.224717	-2.45816	0.013965	0.050144
AC093323.1	191.786	-0.414282	0.181494	-2.28262	0.0224526	0.0738719
AC093323.2	2.08614	0.811346	1.15178	0.704431	0.481165	0.674625
AC093323.3	4.21265	0.136445	0.864528	0.157826	0.874594	0.936927
AC093330.1	15.2118	0.0858148	0.4222	0.203256	0.838935	0.91674
AC093330.2	31.5727	1.18436	0.306059	3.8697	0.000108969	0.000789873
AC093330.3	3.51673	0.78388	1.06101	0.738803	0.460027	0.657746
AC093388.1	8.78711	0.0180558	0.63907	0.0282532	0.97746	0.989052
AC093416.2	74.1015	0.690508	0.259828	2.65756	0.00787084	0.0313118
AC093423.2	27.7655	-0.835078	0.409965	-2.03695	0.0416551	0.120674
AC093433.2	2.64366	0.382643	1.08394	0.353013	0.724079	0.850508
AC093484.1	2.77645	1.66681	1.11657	1.4928	0.135489	0.291525
[truncated: 16,984 more rows]
