# Supplementary material for: IKAROS Gene Regulatory Network Reveal ERG as a Vulnerability in B-cell Acute Lymphoblastic Leukemia
Source: bioRxiv. 2025 Dec 29:2025.12.29.696402. Preprint. [Version 1] doi: 10.64898/2025.12.29.696402 (PMC12776271; doi:10.64898/2025.12.29.696402)
Supplement: Supplement 4 [file media-4.xlsx]

## Sheet: S Table 2. DARs
chr	start	end	log2FoldChange	lfcSE	stat	pvalue	padj	DA_group
chr1	865540	865990	3.21105	0.93383	3.43858	0.000584776	0.00580498	Open
chr1	869570	870288	1.38955	0.522641	2.65871	0.00784415	0.0428932	Open
chr1	940006	940833	0.916707	0.325856	2.81323	0.00490473	0.0300756	ns
chr1	1032456	1033745	1.17675	0.303172	3.88146	0.00010383	0.00143845	Open
chr1	1058785	1060049	0.875949	0.275969	3.17408	0.00150311	0.0120932	ns
chr1	1063722	1064248	1.13611	0.373266	3.04369	0.00233694	0.0171051	Open
chr1	1207914	1209401	0.644777	0.232875	2.76877	0.00562681	0.0333452	ns
chr1	1231516	1232569	0.588226	0.190483	3.08807	0.00201462	0.0152197	ns
chr1	1324298	1325338	0.673894	0.220567	3.05529	0.00224846	0.0166076	ns
chr1	1426495	1427033	2.01131	0.662956	3.03385	0.00241458	0.0175201	Open
chr1	1629651	1630934	1.57313	0.359243	4.37901	1.19222e-05	0.000240062	Open
chr1	1778221	1779588	0.522257	0.188676	2.76801	0.00564001	0.0334079	ns
chr1	1787802	1788815	-1.83234	0.416735	-4.39689	1.09811e-05	0.00022403	Closed
chr1	1895834	1896278	1.45981	0.401968	3.63165	0.000281618	0.00322802	Open
chr1	2212279	2213297	-1.42787	0.458963	-3.11109	0.00186398	0.0143114	Closed
chr1	2234224	2235004	1.28123	0.431554	2.96887	0.00298898	0.0206933	Open
chr1	2493731	2494371	1.45661	0.450495	3.23335	0.00122347	0.0103304	Open
chr1	2495566	2496755	1.12817	0.263588	4.28006	1.8684e-05	0.000347046	Open
chr1	2499509	2500503	2.02744	0.361666	5.60584	2.07245e-08	1.06921e-06	Open
chr1	2525883	2527021	0.639352	0.224157	2.85225	0.00434107	0.0275017	ns
chr1	2545839	2549099	0.497749	0.190978	2.60632	0.00915202	0.0481663	ns
chr1	3454146	3455345	0.982608	0.291612	3.36957	0.00075286	0.00708744	ns
chr1	3465693	3466641	1.9472	0.372554	5.22661	1.72646e-07	6.75025e-06	Open
chr1	3610299	3612024	-1.13281	0.264813	-4.27779	1.88762e-05	0.000350105	Closed
chr1	3772128	3772901	2.23272	0.444761	5.02003	5.16625e-07	1.73995e-05	Open
chr1	3775366	3776407	1.41692	0.418109	3.38889	0.000701773	0.00670673	Open
chr1	3795909	3797050	0.728264	0.280908	2.59253	0.00952718	0.0495682	ns
chr1	3856640	3857854	0.600251	0.206159	2.91159	0.00359597	0.0239093	ns
chr1	3899834	3901653	0.532121	0.190835	2.78839	0.00529713	0.0318614	ns
chr1	5887480	5888736	-2.97568	0.349803	-8.50675	1.78878e-17	8.69244e-15	Closed
chr1	6012871	6013607	1.6711	0.45252	3.69287	0.000221736	0.00266397	Open
chr1	6259830	6261691	0.837504	0.314183	2.66565	0.00768394	0.0422302	ns
chr1	6968957	6969531	-1.90925	0.699072	-2.73112	0.00631197	0.03642	Closed
chr1	7549251	7550222	-1.61029	0.449603	-3.58159	0.000341504	0.00377325	Closed
chr1	7554666	7555690	-1.67963	0.488204	-3.44043	0.00058079	0.00577534	Closed
chr1	7783272	7784423	1.00393	0.288607	3.47853	0.000504163	0.0051614	Open
chr1	7930610	7931702	1.31593	0.492265	2.67322	0.00751273	0.0415714	Open
chr1	7993593	7994106	-2.09297	0.636611	-3.28768	0.00101017	0.00889156	Closed
chr1	8816986	8818384	0.613017	0.231676	2.64601	0.00814477	0.0440885	ns
chr1	8847781	8849367	-0.788141	0.292402	-2.69541	0.00703025	0.0395249	ns
chr1	9010889	9011415	-1.74415	0.51138	-3.41067	0.000648028	0.00629138	Closed
chr1	9019906	9020840	-2.63533	0.50368	-5.23216	1.6754e-07	6.61653e-06	Closed
chr1	9069216	9070245	-1.36403	0.277409	-4.91704	8.78618e-07	2.70981e-05	Closed
chr1	9084534	9085934	-1.38376	0.375276	-3.68732	0.000226626	0.00271313	Closed
chr1	9121930	9122576	1.19819	0.461597	2.59575	0.00943842	0.049252	Open
chr1	9196253	9197100	-1.25684	0.424455	-2.96108	0.00306565	0.0211095	Closed
chr1	9234107	9235392	0.543764	0.193666	2.80775	0.00498894	0.0304456	ns
chr1	9275343	9276112	1.3438	0.445472	3.01658	0.00255641	0.0183167	Open
chr1	9399513	9401008	-1.14092	0.304993	-3.74082	0.000183421	0.0022832	Closed
chr1	9538934	9540268	0.545081	0.188371	2.89365	0.0038079	0.0249447	ns
chr1	9593270	9594155	-0.849838	0.326225	-2.60507	0.00918566	0.0482882	ns
chr1	9628984	9630429	0.723167	0.247106	2.92655	0.00342749	0.0230111	ns
chr1	9688954	9689928	1.20535	0.288671	4.17551	2.97323e-05	0.000510658	Open
chr1	9849745	9851232	0.8086	0.302205	2.67567	0.00745801	0.0413403	ns
chr1	9900220	9901128	-1.41884	0.354987	-3.99689	6.41807e-05	0.000969149	Closed
chr1	10337856	10338570	1.40042	0.507892	2.75733	0.00582759	0.0342644	Open
chr1	10472038	10472930	0.681038	0.255663	2.66381	0.00772609	0.0423934	ns
chr1	10474654	10475355	0.745696	0.248775	2.99747	0.00272229	0.0192465	ns
chr1	10909856	10911114	1.82104	0.357734	5.0905	3.57126e-07	1.26279e-05	Open
chr1	10939834	10940746	-0.993631	0.263518	-3.77063	0.000162834	0.0020818	ns
chr1	10964871	10965337	1.66384	0.6076	2.73838	0.00617434	0.0358081	Open
chr1	11352695	11353627	-1.09202	0.295111	-3.70039	0.000215267	0.00260218	Closed
chr1	11375158	11376361	-1.97523	0.269575	-7.32721	2.34999e-13	4.57028e-11	Closed
chr1	11650139	11650960	1.18261	0.411198	2.87602	0.00402719	0.0260369	Open
chr1	11740457	11741166	-1.33996	0.481458	-2.78312	0.00538385	0.0322576	Closed
chr1	11803330	11804008	-1.03975	0.284353	-3.65655	0.000255634	0.00298888	Closed
chr1	11805531	11806623	0.471647	0.169841	2.77699	0.00548647	0.0327302	ns
chr1	12040018	12041188	0.929706	0.324163	2.86803	0.00413042	0.0265262	ns
chr1	12132818	12133559	1.27075	0.396035	3.20869	0.00133341	0.0110358	Open
chr1	12166669	12168292	1.29858	0.233206	5.56837	2.5713e-08	1.28499e-06	Open
chr1	12196487	12197109	-2.18092	0.840345	-2.59527	0.00945172	0.0493062	Closed
chr1	12344377	12346099	-1.14027	0.398816	-2.85913	0.00424798	0.0271174	Closed
chr1	12480712	12481410	-2.15573	0.494668	-4.35792	1.31302e-05	0.000261395	Closed
chr1	13730175	13731458	0.635486	0.206811	3.07278	0.00212072	0.0158639	ns
chr1	13808080	13809174	1.78345	0.59378	3.00356	0.00266839	0.0189363	Open
chr1	14739223	14740201	-1.49653	0.550617	-2.71791	0.00656953	0.0376084	Closed
chr1	15344671	15345926	-2.061	0.522325	-3.94583	7.95256e-05	0.00115637	Closed
chr1	15401063	15401582	2.05388	0.750657	2.73611	0.00621709	0.0360232	Open
chr1	16055966	16056497	1.31094	0.493478	2.65653	0.00789493	0.0431112	Open
chr1	16167735	16168249	1.89843	0.557535	3.40504	0.000661544	0.00639292	Open
chr1	16351825	16352996	0.766939	0.240391	3.19039	0.00142083	0.0115772	ns
chr1	16498766	16499879	0.713963	0.236978	3.01279	0.00258861	0.0184933	ns
chr1	16703044	16703783	1.29436	0.430827	3.00437	0.00266132	0.018894	Open
chr1	16913497	16914589	0.665909	0.225269	2.95606	0.00311599	0.0213791	ns
chr1	16948100	16948871	1.39846	0.362518	3.85764	0.000114488	0.00156152	Open
chr1	17009592	17010828	-1.58811	0.30995	-5.12378	2.99473e-07	1.09067e-05	Closed
chr1	17011162	17012340	0.977933	0.25745	3.79853	0.000145556	0.0018946	ns
chr1	17437355	17438956	0.691302	0.228909	3.01998	0.0025279	0.0181572	ns
chr1	17635602	17636531	-1.25247	0.389602	-3.21475	0.00130557	0.0108636	Closed
chr1	19311762	19312877	0.785358	0.237548	3.3061	0.00094605	0.00846864	ns
chr1	19315454	19316142	0.834529	0.316852	2.63382	0.0084431	0.0452142	ns
chr1	19463060	19463826	2.36832	0.541971	4.36982	1.2435e-05	0.000248914	Open
chr1	19505154	19506376	1.1295	0.35474	3.18401	0.00145249	0.0117769	Open
chr1	20152989	20153599	-1.82955	0.646668	-2.8292	0.0046665	0.028984	Closed
chr1	20322069	20322647	3.50818	1.03296	3.39622	0.000683231	0.00656025	Open
chr1	20550668	20551720	-1.33245	0.42934	-3.10349	0.00191254	0.0145999	Closed
chr1	20640022	20640699	1.62152	0.467332	3.46974	0.000520964	0.0053028	Open
chr1	20678372	20679198	-2.25697	0.422895	-5.33694	9.45266e-08	3.95987e-06	Closed
chr1	21048272	21049250	-2.84553	0.626764	-4.54003	5.6247e-06	0.000128639	Closed
chr1	21293771	21295077	1.43529	0.242964	5.90741	3.47529e-09	2.29099e-07	Open
chr1	21333897	21335042	-1.12763	0.346854	-3.25104	0.00114985	0.00985555	Closed
chr1	21488051	21489029	-1.41747	0.517539	-2.73886	0.00616531	0.0357761	Closed
chr1	21909590	21910523	-2.80752	0.372263	-7.54177	4.63625e-14	1.08514e-11	Closed
chr1	22039554	22040455	1.1003	0.218516	5.03532	4.77061e-07	1.62277e-05	Open
chr1	22907438	22908137	1.95946	0.618035	3.17047	0.00152194	0.0122154	Open
chr1	23103330	23103738	2.14997	0.818485	2.62676	0.00862009	0.0459721	Open
chr1	23169408	23170246	-1.04812	0.378403	-2.76986	0.00560802	0.0332725	Closed
chr1	23343868	23345041	0.520299	0.160356	3.24464	0.00117599	0.0100206	ns
chr1	23591358	23592157	1.91024	0.344726	5.54134	3.00163e-08	1.46841e-06	Open
chr1	23594792	23595487	-1.377	0.337568	-4.07918	4.51951e-05	0.000725625	Closed
chr1	23601016	23601948	-2.33139	0.405121	-5.75479	8.67511e-09	5.02428e-07	Closed
chr1	23634753	23635660	-1.05497	0.340706	-3.09643	0.00195867	0.0148937	Closed
chr1	23728007	23729345	1.43033	0.491797	2.90838	0.00363309	0.0240963	Open
chr1	23838120	23839069	1.56865	0.276156	5.68032	1.34446e-08	7.29011e-07	Open
chr1	23913094	23913801	1.72226	0.358096	4.80949	1.51316e-06	4.29647e-05	Open
chr1	23919822	23920565	0.90295	0.337209	2.67772	0.00741256	0.041142	ns
chr1	23942943	23943766	1.06065	0.373778	2.83764	0.00454483	0.0284081	Open
chr1	24003242	24003828	1.65233	0.580863	2.84461	0.00444665	0.0279639	Open
chr1	24112219	24113020	1.081	0.40621	2.66119	0.00778652	0.0426561	Open
chr1	24289827	24290567	-2.63505	0.744041	-3.54154	0.000397801	0.00425433	Closed
chr1	24416775	24417232	1.23109	0.382695	3.2169	0.00129584	0.0108002	Open
chr1	24534817	24535630	1.082	0.358281	3.01997	0.002528	0.0181572	Open
chr1	24727371	24728038	-1.96997	0.458985	-4.29202	1.77056e-05	0.000332891	Closed
chr1	24928802	24930805	0.731186	0.205838	3.55224	0.000381966	0.00412272	ns
chr1	24947110	24948600	1.79849	0.361677	4.97262	6.60525e-07	2.1453e-05	Open
chr1	24964807	24965760	2.07499	0.368467	5.63141	1.78738e-08	9.38264e-07	Open
chr1	24997280	24998263	1.41596	0.227938	6.21206	5.22951e-10	4.3387e-08	Open
chr1	25031756	25032741	2.23118	0.388368	5.74502	9.19113e-09	5.27666e-07	Open
chr1	25167061	25168090	-2.14142	0.363797	-5.88629	3.94966e-09	2.56396e-07	Closed
chr1	25198182	25199458	-0.835577	0.278536	-2.99989	0.00270075	0.0191261	ns
chr1	25231984	25233500	0.807116	0.293421	2.75071	0.00594666	0.0347922	ns
chr1	25429878	25431505	0.477414	0.181749	2.62678	0.00861971	0.0459721	ns
chr1	25608253	25609079	0.907702	0.321272	2.82534	0.0047231	0.0292465	ns
chr1	25615949	25617362	0.814378	0.174683	4.66204	3.13095e-06	7.95586e-05	ns
chr1	25656962	25658024	-0.8727	0.329961	-2.64486	0.00817246	0.0441883	ns
chr1	25730637	25731154	1.33748	0.443396	3.01644	0.00255761	0.0183209	Open
chr1	25771656	25772239	0.937563	0.361285	2.59508	0.00945691	0.0493092	ns
chr1	25819416	25821195	0.780837	0.226939	3.44074	0.000580127	0.00577231	ns
chr1	25905147	25906881	0.673365	0.234156	2.87571	0.00403123	0.0260572	ns
chr1	26126204	26127348	1.22299	0.373584	3.27368	0.00106157	0.00925263	Open
chr1	26275615	26276085	-1.1548	0.430747	-2.68092	0.0073421	0.0408309	Closed
chr1	26284614	26285412	0.639085	0.222501	2.87228	0.00407528	0.026258	ns
chr1	26299160	26299908	1.84107	0.504445	3.6497	0.000262549	0.00304974	Open
chr1	26336040	26337093	1.31792	0.382181	3.44841	0.000563897	0.00564904	Open
chr1	26378139	26378926	1.02953	0.365167	2.81935	0.00481213	0.0296493	Open
chr1	26537978	26538434	1.78318	0.381411	4.6752	2.93663e-06	7.55235e-05	Open
chr1	26555408	26556014	-1.5971	0.432153	-3.69567	0.000219307	0.00264116	Closed
chr1	26692231	26693507	-0.772459	0.227208	-3.39979	0.000674388	0.00649122	ns
chr1	26723132	26724104	-2.98663	0.389583	-7.66622	1.77145e-14	4.75717e-12	Closed
chr1	26833329	26834147	1.44542	0.324311	4.45688	8.31593e-06	0.000178884	Open
chr1	27001508	27002911	-1.64092	0.270027	-6.07687	1.22548e-09	9.34659e-08	Closed
chr1	27111860	27112763	-3.26137	0.325683	-10.0139	1.32373e-23	1.92978e-20	Closed
chr1	27161468	27162180	1.73192	0.464275	3.73038	0.000191192	0.00236322	Open
chr1	27392128	27392988	0.730617	0.229284	3.18652	0.00143996	0.0116958	ns
chr1	27402415	27404150	1.01505	0.237304	4.27741	1.89076e-05	0.000350362	Open
chr1	27428365	27429463	-2.26987	0.415974	-5.45677	4.84875e-08	2.23489e-06	Closed
chr1	27525408	27526582	0.874204	0.293423	2.97933	0.00288881	0.0201474	ns
chr1	27526856	27527630	1.41821	0.334323	4.24205	2.21492e-05	0.000398639	Open
chr1	27599033	27599767	-1.93788	0.42905	-4.51669	6.28142e-06	0.000141503	Closed
chr1	27862828	27863856	-1.96292	0.362093	-5.42104	5.9252e-08	2.66133e-06	Closed
chr1	27872251	27872972	1.15949	0.373559	3.10391	0.00190981	0.0145876	Open
chr1	28437590	28438486	-2.17167	0.50303	-4.31718	1.58033e-05	0.000303937	Closed
chr1	28884785	28885524	1.17123	0.340239	3.44238	0.000576619	0.00574524	Open
chr1	30378751	30379662	-1.89498	0.315552	-6.00529	1.90994e-09	1.38231e-07	Closed
chr1	30732213	30732959	1.8336	0.403727	4.54167	5.58103e-06	0.00012787	Open
chr1	30748368	30749265	-1.2575	0.448369	-2.80461	0.00503767	0.030666	Closed
chr1	30868952	30869499	1.08497	0.387801	2.79775	0.00514592	0.0311576	Open
chr1	31422921	31424191	1.37038	0.260629	5.25797	1.45653e-07	5.85643e-06	Open
chr1	31505641	31506634	0.84678	0.300899	2.81417	0.00489037	0.0300272	ns
chr1	31605662	31606390	1.53467	0.479161	3.20283	0.00136083	0.0112137	Open
chr1	31715241	31715676	2.06293	0.728131	2.83318	0.00460871	0.0287265	Open
chr1	31739149	31739818	1.77593	0.473693	3.74913	0.000177452	0.00222247	Open
chr1	31750698	31751560	-1.18643	0.420641	-2.82053	0.00479448	0.0295665	Closed
chr1	31877915	31878589	1.6816	0.447712	3.75598	0.000172663	0.00217584	Open
chr1	31880966	31881601	3.39331	0.679447	4.99423	5.9071e-07	1.95065e-05	Open
chr1	31889036	31889976	1.89761	0.481316	3.94255	8.06211e-05	0.00117018	Open
chr1	31937522	31938891	0.763923	0.226405	3.37415	0.000740438	0.00699502	ns
chr1	32066370	32066782	-2.24748	0.748803	-3.00143	0.00268712	0.019056	Closed
chr1	32372163	32372883	-2.21014	0.519397	-4.25521	2.08852e-05	0.000380402	Closed
chr1	32500211	32501261	-1.10246	0.361247	-3.05181	0.00227468	0.01676	Closed
chr1	32716462	32717207	1.46076	0.512663	2.84936	0.00438076	0.027658	Open
chr1	32725021	32725665	-1.84082	0.705467	-2.60936	0.00907128	0.0478055	Closed
chr1	32991904	32993315	-1.11378	0.286144	-3.89237	9.92682e-05	0.00138807	Closed
chr1	33058188	33058962	1.38555	0.490189	2.82657	0.00470494	0.0291624	Open
chr1	33080675	33081528	0.899865	0.289193	3.11164	0.00186052	0.0142969	ns
chr1	33180593	33182562	0.65964	0.229558	2.87352	0.0040593	0.0261815	ns
chr1	33460819	33461742	-2.40653	0.418743	-5.74704	9.08205e-09	5.22438e-07	Closed
chr1	34126388	34127524	-2.09494	0.424092	-4.93983	7.81893e-07	2.47183e-05	Closed
chr1	34858923	34860198	0.817003	0.295777	2.76223	0.00574082	0.0338818	ns
chr1	34982785	34983234	-1.40327	0.451097	-3.1108	0.0018658	0.014318	Closed
chr1	35593168	35594029	-1.76245	0.516684	-3.41109	0.000647041	0.00628804	Closed
chr1	35715169	35715954	1.21163	0.4597	2.63569	0.00839667	0.0450364	Open
chr1	35924770	35925322	2.63846	0.809286	3.26024	0.00111319	0.00960101	Open
chr1	36175052	36175984	1.70872	0.546017	3.12942	0.00175153	0.0136463	Open
chr1	36359028	36360220	-2.11043	0.44995	-4.69037	2.72708e-06	7.0957e-05	Closed
chr1	36457559	36458630	-1.58433	0.502621	-3.15214	0.00162081	0.0128416	Closed
chr1	37028990	37029803	-2.96519	0.540172	-5.48934	4.03447e-08	1.89379e-06	Closed
chr1	37035901	37036802	-1.62599	0.611102	-2.66075	0.00779675	0.0426938	Closed
chr1	37084178	37084602	-1.95857	0.678556	-2.88638	0.00389703	0.0253985	Closed
chr1	37995576	37996967	-1.20083	0.359159	-3.34344	0.000827463	0.00762791	Closed
chr1	39102447	39103449	-1.07976	0.334334	-3.22959	0.00123966	0.0104274	Closed
chr1	39204248	39206208	-1.39625	0.365407	-3.82108	0.000132868	0.00175861	Closed
chr1	39408236	39409594	-0.916944	0.205998	-4.45122	8.5384e-06	0.000182668	ns
chr1	39845486	39846371	-1.2591	0.423589	-2.97246	0.00295428	0.0204975	Closed
chr1	39995909	39996399	1.9738	0.534955	3.68965	0.000224561	0.00269284	Open
chr1	40039232	40041068	0.706484	0.193266	3.6555	0.000256683	0.00299839	ns
chr1	40232297	40232850	1.99468	0.768643	2.59507	0.00945711	0.0493092	Open
chr1	40315074	40317182	0.742696	0.239989	3.0947	0.00197011	0.0149521	ns
chr1	40629283	40629994	1.45166	0.353616	4.10518	4.03999e-05	0.000660906	Open
chr1	40665215	40666203	0.937165	0.21581	4.34255	1.40841e-05	0.000276501	ns
chr1	40818217	40819138	1.22479	0.379945	3.2236	0.00126589	0.0105972	Open
chr1	40901878	40903226	-2.22563	0.328554	-6.77401	1.25261e-11	1.55864e-09	Closed
chr1	41014667	41016461	0.720104	0.202826	3.55036	0.00038471	0.00414648	ns
chr1	41404071	41404951	-1.35976	0.460896	-2.95025	0.00317517	0.0217026	Closed
chr1	41518477	41518948	1.79458	0.549068	3.26841	0.00108152	0.00938497	Open
chr1	41678378	41679092	1.30306	0.424052	3.07288	0.00212007	0.015862	Open
chr1	41738689	41739755	-1.60355	0.417524	-3.84062	0.000122723	0.0016535	Closed
chr1	41764850	41766605	-1.4113	0.493789	-2.8581	0.0042618	0.0271716	Closed
chr1	42737045	42737793	-2.8734	0.522288	-5.50156	3.76447e-08	1.78345e-06	Closed
chr1	42924027	42925267	0.91347	0.256448	3.56201	0.000368031	0.00401248	ns
chr1	42951749	42953340	0.877665	0.281157	3.12162	0.00179858	0.0139279	ns
chr1	42957842	42959397	0.557059	0.176547	3.1553	0.00160334	0.0127389	ns
chr1	43274025	43274868	-2.35964	0.545871	-4.32271	1.54123e-05	0.000297541	Closed
chr1	43329967	43331020	-2.12405	0.569951	-3.72673	0.000193978	0.00239071	Closed
chr1	43348745	43350292	1.0801	0.28126	3.84021	0.000122931	0.001655	Open
chr1	43833892	43835589	-1.8141	0.29496	-6.15031	7.733e-10	6.18446e-08	Closed
chr1	43836054	43837082	1.44891	0.305537	4.74217	2.11439e-06	5.74467e-05	Open
chr1	43936287	43936884	1.62033	0.609604	2.65801	0.00786032	0.0429635	Open
chr1	44067328	44068336	-1.33654	0.412154	-3.24282	0.00118354	0.0100682	Closed
chr1	44354746	44355753	0.608525	0.208243	2.9222	0.00347573	0.0232714	ns
chr1	44436213	44437314	-1.54494	0.481942	-3.20565	0.00134756	0.0111187	Closed
chr1	44694780	44695311	1.74582	0.513393	3.40056	0.000672487	0.00647659	Open
chr1	44807034	44808370	-1.10588	0.326316	-3.38898	0.000701541	0.00670577	Closed
chr1	45393682	45394898	1.59808	0.338726	4.7179	2.3829e-06	6.34579e-05	Open
chr1	45543553	45545468	-1.44255	0.336099	-4.29205	1.7703e-05	0.000332891	Closed
chr1	45750158	45751184	-1.24418	0.218438	-5.69579	1.22801e-08	6.70859e-07	Closed
chr1	46339971	46341471	-1.09827	0.304076	-3.61183	0.000304041	0.00343369	Closed
chr1	46718739	46719642	0.668502	0.197881	3.3783	0.000729352	0.00691462	ns
chr1	47313605	47314768	-0.692681	0.186723	-3.70967	0.000207528	0.00252357	ns
chr1	47324685	47325119	2.01127	0.775993	2.59187	0.00954557	0.0496284	Open
chr1	47663257	47663735	3.31521	0.815146	4.06702	4.76182e-05	0.000755025	Open
chr1	48793470	48794618	-1.3546	0.41947	-3.2293	0.00124092	0.0104345	Closed
chr1	48916016	48916760	-1.9297	0.449907	-4.28911	1.79392e-05	0.000336147	Closed
chr1	51296398	51297461	-1.04616	0.3693	-2.83282	0.00461396	0.0287451	Closed
chr1	51429659	51430420	-1.64311	0.565946	-2.9033	0.00369248	0.0244202	Closed
chr1	51952682	51953711	-2.49131	0.416065	-5.98778	2.12718e-09	1.50746e-07	Closed
chr1	52054922	52055620	-1.03358	0.356398	-2.90006	0.00373091	0.0245888	Closed
chr1	52055812	52057230	0.668183	0.193282	3.45705	0.000546131	0.00551252	ns
chr1	52702780	52703693	0.77318	0.245114	3.15437	0.00160844	0.0127615	ns
chr1	53219974	53221028	0.830631	0.220527	3.76657	0.000165507	0.00210751	ns
chr1	53375631	53376584	-1.40054	0.40912	-3.42329	0.000618673	0.00606944	Closed
chr1	53390033	53390934	-2.38898	0.423036	-5.64724	1.63042e-08	8.64769e-07	Closed
chr1	53575867	53576168	3.09906	1.03778	2.98623	0.00282442	0.019774	Open
chr1	53584998	53585733	1.75745	0.519042	3.38595	0.000709313	0.0067598	Open
chr1	53862219	53863453	-1.02004	0.287162	-3.55215	0.000382102	0.00412272	Closed
chr1	54488032	54489942	-1.03049	0.37478	-2.74959	0.00596691	0.0348816	Closed
chr1	55259851	55260788	-2.32633	0.427228	-5.44517	5.17546e-08	2.36837e-06	Closed
chr1	55539806	55540646	-2.63823	0.93514	-2.82122	0.0047842	0.0295174	Closed
chr1	58772998	58774316	-1.34434	0.306708	-4.38313	1.16987e-05	0.000236028	Closed
chr1	58870246	58870969	1.744	0.634197	2.74994	0.00596059	0.0348576	Open
chr1	58903224	58904343	-0.95185	0.277228	-3.43345	0.000595949	0.00589315	ns
chr1	58910137	58910951	2.35831	0.55807	4.22584	2.3805e-05	0.000422919	Open
chr1	59007693	59008807	-1.46167	0.391948	-3.72923	0.000192066	0.00237058	Closed
chr1	59072177	59073097	-1.38487	0.522626	-2.64982	0.00805343	0.043724	Closed
chr1	59272018	59273123	-2.41507	0.393191	-6.14223	8.13697e-10	6.45693e-08	Closed
chr1	59506816	59507620	1.26907	0.445537	2.8484	0.00439391	0.0277083	Open
chr1	60911717	60912787	-3.19712	0.355175	-9.00153	2.22595e-19	1.62253e-16	Closed
chr1	60948977	60950253	-1.61392	0.280927	-5.74497	9.19362e-09	5.27666e-07	Closed
chr1	61157373	61158066	-2.98668	0.55357	-5.3953	6.8408e-08	3.00441e-06	Closed
chr1	61253293	61253832	2.11874	0.590928	3.58544	0.00033651	0.00372692	Open
chr1	62029536	62030311	-1.67063	0.408896	-4.08571	4.39418e-05	0.000708177	Closed
chr1	62271695	62272820	1.07568	0.295977	3.63433	0.000278706	0.00320142	Open
chr1	62335416	62336203	-1.14443	0.434001	-2.63693	0.00836593	0.0449282	Closed
chr1	62391385	62391984	1.54957	0.519351	2.98367	0.00284815	0.0199074	Open
chr1	62430706	62431256	4.00988	0.734688	5.45793	4.81716e-08	2.22637e-06	Open
chr1	62774963	62775825	1.80258	0.372781	4.83549	1.3282e-06	3.8462e-05	Open
chr1	62793903	62794560	2.77685	0.655254	4.23782	2.257e-05	0.000405212	Open
chr1	63441270	63442254	0.983136	0.278417	3.53116	0.000413741	0.0043944	ns
chr1	64663550	64664298	1.14069	0.381013	2.99383	0.002755	0.0194133	Open
chr1	64863861	64864790	0.682426	0.222426	3.0681	0.00215425	0.01607	ns
chr1	64895275	64895952	1.08524	0.389729	2.78461	0.0053592	0.0321401	Open
chr1	64897943	64898737	-1.45584	0.496897	-2.92986	0.00339117	0.0228424	Closed
chr1	64965748	64967001	0.546694	0.20809	2.6272	0.00860912	0.0459297	ns
chr1	65002158	65003410	-1.07173	0.285601	-3.75253	0.000175056	0.00220002	Closed
chr1	65148321	65149411	1.0078	0.338189	2.97999	0.00288261	0.0201179	Open
chr1	65215428	65216232	0.905887	0.346178	2.61683	0.00887515	0.0470196	ns
chr1	66351674	66352427	0.975945	0.356316	2.73899	0.00616288	0.0357752	ns
chr1	66393667	66394312	-1.41224	0.389427	-3.62645	0.000287342	0.00327921	Closed
chr1	66397108	66397676	-1.26934	0.343467	-3.69566	0.000219321	0.00264116	Closed
chr1	66401750	66402932	-0.757104	0.1992	-3.80073	0.000144273	0.00188367	ns
chr1	66438895	66439598	-1.24001	0.438584	-2.82731	0.00469411	0.0291165	Closed
chr1	66924468	66925703	-0.548734	0.169006	-3.24683	0.001167	0.00996901	ns
chr1	66980940	66982194	1.34007	0.457922	2.92642	0.00342882	0.023017	Open
chr1	67053198	67054730	0.443123	0.16923	2.61846	0.00883269	0.046825	ns
chr1	67285996	67286541	2.97833	0.947393	3.14372	0.00166817	0.0131272	Open
chr1	67441109	67441937	-1.47493	0.489636	-3.01231	0.00259269	0.0185124	Closed
chr1	67612584	67613189	-3.00663	0.766312	-3.92351	8.72677e-05	0.00124685	Closed
chr1	67710996	67712430	-2.67792	0.319169	-8.3903	4.84909e-17	2.15148e-14	Closed
chr1	67749415	67750754	-2.10895	0.379047	-5.56383	2.6391e-08	1.30986e-06	Closed
chr1	67855298	67856097	-2.47195	0.683494	-3.61664	0.000298451	0.00338705	Closed
chr1	67897096	67898531	-2.80987	0.252689	-11.1199	1.00384e-28	3.41466e-25	Closed
chr1	67946931	67947847	-2.38238	0.485227	-4.90983	9.11571e-07	2.78798e-05	Closed
chr1	68111560	68112419	-1.3176	0.376755	-3.49724	0.000470091	0.00488114	Closed
chr1	68128067	68128657	2.61145	0.853318	3.06035	0.00221078	0.0163795	Open
chr1	68496086	68497876	-0.777093	0.186768	-4.16074	3.17221e-05	0.00053953	ns
chr1	68632963	68633784	-1.86933	0.36414	-5.13355	2.84332e-07	1.04372e-05	Closed
chr1	70675143	70676315	-1.45752	0.397541	-3.66634	0.000246043	0.00290201	Closed
chr1	71414107	71414717	-2.19342	0.664678	-3.29997	0.000966953	0.00860593	Closed
chr1	71780551	71781133	2.26944	0.746517	3.04003	0.00236552	0.0172613	Open
chr1	71834951	71836102	1.88731	0.322466	5.85276	4.83473e-09	3.03802e-07	Open
chr1	71881421	71882765	-1.10746	0.308668	-3.58786	0.000333407	0.00369821	Closed
chr1	73592696	73594322	-0.955014	0.332897	-2.8688	0.00412036	0.0264783	ns
chr1	74670914	74671663	1.82977	0.428358	4.27158	1.94093e-05	0.000358429	Open
chr1	74732624	74734197	-0.891631	0.237353	-3.75657	0.000172259	0.00217341	ns
chr1	75394114	75394942	-1.73233	0.50535	-3.42798	0.000608086	0.0059944	Closed
chr1	76153846	76155164	0.765976	0.275877	2.77652	0.00549449	0.0327666	ns
chr1	76254130	76254661	-3.16642	0.863702	-3.6661	0.000246281	0.00290348	Closed
chr1	76269117	76269591	-2.31986	0.619338	-3.74571	0.000179885	0.00224627	Closed
chr1	76302707	76303576	1.91126	0.50608	3.7766	0.000158985	0.00204378	Open
chr1	76667563	76668693	1.51157	0.246625	6.12904	8.8412e-10	6.97238e-08	Open
chr1	77412675	77414394	-0.736856	0.267089	-2.75884	0.00580073	0.0341611	ns
chr1	77434813	77435617	-1.54121	0.534	-2.88616	0.0038997	0.0254091	Closed
chr1	77770174	77770723	3.23514	0.795307	4.06779	4.74604e-05	0.000753226	Open
chr1	77847079	77848319	-1.30978	0.329482	-3.97525	7.0304e-05	0.00104522	Closed
chr1	79079574	79080463	-3.33408	0.419971	-7.93884	2.04084e-15	6.63259e-13	Closed
chr1	80401608	80402427	2.03421	0.531952	3.82404	0.00013128	0.00174441	Open
chr1	80461794	80462503	-1.789	0.544686	-3.28446	0.00102178	0.00896721	Closed
chr1	80530626	80531767	-1.1894	0.4118	-2.8883	0.0038733	0.0252952	Closed
chr1	84779614	84780671	-1.20711	0.394503	-3.05982	0.00221472	0.0164012	Closed
chr1	85661651	85662246	2.89831	0.672248	4.31137	1.62247e-05	0.000310637	Open
chr1	85707840	85708878	-0.758084	0.270736	-2.80008	0.00510892	0.030974	ns
chr1	85884386	85885102	-2.07218	0.549196	-3.77312	0.000161218	0.00206514	Closed
chr1	86224377	86225363	-1.44404	0.261306	-5.52624	3.27159e-08	1.57577e-06	Closed
chr1	86233175	86234050	-2.46609	0.337875	-7.29883	2.90278e-13	5.42533e-11	Closed
chr1	86515568	86516060	-1.96647	0.664648	-2.95867	0.00308969	0.0212435	Closed
chr1	86780752	86781426	-2.26191	0.645758	-3.50271	0.000460543	0.00480547	Closed
chr1	86865980	86867135	0.952253	0.310465	3.06718	0.00216086	0.0160981	ns
chr1	87025013	87025746	-2.2445	0.604333	-3.71401	0.000204005	0.00249082	Closed
chr1	87061563	87062081	2.86455	0.971084	2.94984	0.00317934	0.0217194	Open
chr1	87286775	87287532	1.10789	0.405003	2.73552	0.00622823	0.0360714	Open
chr1	87328021	87329453	-0.560228	0.207896	-2.69475	0.00704417	0.0395752	ns
chr1	88683491	88685307	-0.754036	0.208616	-3.61447	0.000300962	0.0034072	ns
chr1	88892409	88892964	1.26651	0.379064	3.34115	0.000834325	0.00767632	Open
chr1	88992105	88993411	-1.34529	0.225416	-5.96803	2.40132e-09	1.68073e-07	Closed
chr1	89272211	89273403	1.27736	0.299406	4.26632	1.9872e-05	0.00036473	Open
chr1	89362839	89364002	-1.24271	0.365721	-3.39796	0.000678897	0.00652355	Closed
chr1	89450868	89451576	-2.48554	0.633461	-3.92376	8.71789e-05	0.001246	Closed
chr1	89692429	89693606	-1.24593	0.282859	-4.40479	1.05886e-05	0.000217288	Closed
chr1	89693708	89694961	-1.32792	0.315518	-4.2087	2.56841e-05	0.000450037	Closed
chr1	89724553	89725246	-1.67881	0.446701	-3.75824	0.000171115	0.00216293	Closed
chr1	89757170	89758188	-2.16684	0.325556	-6.65581	2.81744e-11	3.25203e-09	Closed
chr1	89815491	89816076	-1.55017	0.440175	-3.52172	0.00042875	0.00453212	Closed
chr1	89904239	89904644	-3.25101	0.736494	-4.41417	1.01397e-05	0.000210056	Closed
chr1	91054438	91055586	-0.912908	0.280281	-3.25712	0.00112551	0.00969411	ns
chr1	91500402	91501993	-0.870372	0.283041	-3.07508	0.00210447	0.0157596	ns
chr1	91571718	91572652	-2.9184	0.308745	-9.45247	3.30936e-21	3.75237e-18	Closed
chr1	91646879	91647570	-2.536	0.557324	-4.55032	5.3564e-06	0.000123556	Closed
chr1	91712609	91713925	-1.67709	0.485587	-3.45373	0.000552893	0.00556426	Closed
chr1	91731594	91733137	-1.7544	0.378835	-4.63104	3.63833e-06	8.98215e-05	Closed
chr1	91769215	91770211	-2.43212	0.570039	-4.26659	1.98486e-05	0.000364563	Closed
chr1	91805380	91805938	2.47491	0.585243	4.22886	2.34878e-05	0.000418451	Open
chr1	92271990	92273287	-0.917798	0.346979	-2.64511	0.00816636	0.0441679	ns
chr1	92962437	92962830	1.26418	0.385089	3.28282	0.00102775	0.00901269	Open
chr1	92972990	92974038	-1.00006	0.355624	-2.81213	0.00492142	0.030149	Closed
chr1	93416014	93416840	2.3322	0.38909	5.99399	2.04753e-09	1.45912e-07	Open
chr1	93707737	93709643	-0.896899	0.334219	-2.68357	0.00728412	0.0405704	ns
chr1	93816659	93818599	-1.64758	0.341046	-4.83095	1.35884e-06	3.92158e-05	Closed
chr1	94045439	94046144	-1.25996	0.443246	-2.84258	0.00447501	0.0280783	Closed
chr1	94091676	94093101	-2.27724	0.261112	-8.72134	2.7494e-18	1.59415e-15	Closed
chr1	94095012	94095576	-3.16145	0.517851	-6.10494	1.02837e-09	8.0232e-08	Closed
chr1	94105893	94106793	-1.58381	0.390814	-4.0526	5.06517e-05	0.000796197	Closed
chr1	94109890	94110426	-2.62272	0.592331	-4.4278	9.51984e-06	0.000198613	Closed
chr1	94384712	94385650	-1.94655	0.503044	-3.86955	0.000109036	0.00149959	Closed
chr1	94541124	94542636	-1.04987	0.218163	-4.81233	1.49178e-06	4.24996e-05	Closed
chr1	94693874	94694828	-0.79247	0.275656	-2.87485	0.00404217	0.0261016	ns
chr1	94735113	94736174	-3.82918	0.439196	-8.7186	2.81653e-18	1.61472e-15	Closed
chr1	94741534	94742027	-1.38118	0.528828	-2.61179	0.00900708	0.0475556	Closed
chr1	94755443	94756329	-1.4458	0.33627	-4.29953	1.71162e-05	0.000324781	Closed
chr1	94962451	94963546	-1.47942	0.332485	-4.44957	8.60429e-06	0.00018377	Closed
chr1	96953882	96954651	-2.26172	0.624715	-3.6204	0.000294147	0.00334266	Closed
chr1	97827777	97828309	2.09387	0.727534	2.87803	0.00400164	0.0259045	Open
chr1	97832307	97832940	-2.07008	0.718547	-2.88093	0.00396505	0.0257461	Closed
chr1	97920443	97921762	-0.779919	0.23559	-3.31049	0.000931312	0.00836607	ns
chr1	98323784	98324505	-1.92911	0.60066	-3.21165	0.00131973	0.0109439	Closed
chr1	98404203	98404848	1.60308	0.482862	3.31995	0.000900349	0.00815541	Open
chr1	99441548	99442231	-1.89977	0.61022	-3.11325	0.00185038	0.0142318	Closed
chr1	99650342	99651110	2.05645	0.616854	3.33378	0.000856757	0.00784691	Open
chr1	99685473	99686257	0.925913	0.300202	3.0843	0.0020403	0.0153841	ns
chr1	99736859	99737580	-1.53683	0.483874	-3.1761	0.00149268	0.0120354	Closed
chr1	99758859	99759523	1.99841	0.48065	4.15772	3.21437e-05	0.000544884	Open
chr1	100249270	100250490	-1.13912	0.169332	-6.72716	1.73007e-11	2.0968e-09	Closed
chr1	100522814	100523597	-1.25169	0.382927	-3.26875	0.00108025	0.00937713	Closed
chr1	100785397	100786371	-2.66726	0.509969	-5.23023	1.69296e-07	6.67039e-06	Closed
chr1	100995326	100996160	1.62553	0.499997	3.25109	0.00114963	0.00985555	Open
chr1	101002400	101003381	-1.78963	0.519373	-3.44576	0.000569463	0.00569843	Closed
chr1	101122284	101123383	1.89564	0.399086	4.74995	2.03466e-06	5.55764e-05	Open
chr1	101247361	101248521	0.820147	0.242871	3.37688	0.000733135	0.00694017	ns
chr1	101262576	101263187	-1.46618	0.511789	-2.86482	0.00417252	0.0267322	Closed
chr1	101291501	101292305	-3.49819	0.445736	-7.84812	4.22335e-15	1.29815e-12	Closed
chr1	101388729	101389684	3.27586	0.544594	6.01523	1.79629e-09	1.31309e-07	Open
chr1	101410074	101411227	-2.91832	0.305829	-9.54234	1.39643e-21	1.65701e-18	Closed
chr1	102616162	102617181	1.65755	0.501938	3.3023	0.000958952	0.00855777	Open
chr1	102714802	102716006	-1.03928	0.401315	-2.58968	0.00960663	0.0498595	Closed
chr1	102833068	102834611	-2.17879	0.288697	-7.54698	4.45466e-14	1.04744e-11	Closed
chr1	102842295	102843283	-2.27995	0.362916	-6.28231	3.33575e-10	2.96005e-08	Closed
chr1	105203551	105205466	-1.30812	0.35114	-3.72536	0.00019504	0.00240036	Closed
chr1	107139841	107141011	-1.09695	0.371289	-2.95443	0.00313247	0.021466	Closed
chr1	107544616	107545903	-3.375	0.279813	-12.0616	1.68385e-33	1.22739e-29	Closed
chr1	107622460	107623578	-1.96223	0.554227	-3.54049	0.000399388	0.00426683	Closed
chr1	107643481	107644778	-1.6887	0.377829	-4.46948	7.84086e-06	0.000169954	Closed
chr1	107738709	107740155	-1.88016	0.491946	-3.8219	0.00013243	0.00175509	Closed
chr1	107840290	107841247	-2.3015	0.43317	-5.31315	1.07748e-07	4.44802e-06	Closed
chr1	107844157	107845314	-1.08287	0.320294	-3.38087	0.000722578	0.0068657	Closed
chr1	107853331	107854200	-1.2911	0.444687	-2.90338	0.00369156	0.0244177	Closed
chr1	107926574	107927148	-1.83618	0.459117	-3.99936	6.35133e-05	0.000960493	Closed
chr1	108016110	108017302	-3.22849	0.279235	-11.5619	6.42561e-31	3.64289e-27	Closed
chr1	108049476	108052155	-0.879736	0.235304	-3.73872	0.000184963	0.00229792	ns
chr1	108063421	108064214	-2.69481	0.613289	-4.39403	1.11267e-05	0.000226188	Closed
chr1	108071474	108072136	1.90841	0.421281	4.53003	5.89757e-06	0.000134218	Open
chr1	108079399	108080204	-1.56218	0.290132	-5.38436	7.27016e-08	3.15973e-06	Closed
chr1	108107575	108108190	-3.41396	0.802099	-4.25628	2.07854e-05	0.000379041	Closed
chr1	108646575	108647386	1.37787	0.407886	3.37807	0.000729966	0.00691714	Open
chr1	108746214	108747476	-0.755285	0.262685	-2.87525	0.00403708	0.0260876	ns
chr1	108962821	108963948	0.620749	0.189623	3.2736	0.00106185	0.00925263	ns
chr1	109111888	109113198	-1.1343	0.328639	-3.45149	0.000557494	0.00559842	Closed
chr1	109167104	109167583	-1.84431	0.616118	-2.99344	0.00275854	0.0194255	Closed
chr1	109277259	109277902	1.33808	0.440743	3.03598	0.00239758	0.0174439	Open
chr1	109307007	109308199	1.34558	0.264906	5.07945	3.78535e-07	1.32563e-05	Open
chr1	109620561	109621443	-0.874562	0.265357	-3.29579	0.000981447	0.00870154	ns
chr1	109667613	109668454	-0.899915	0.251179	-3.58277	0.000339971	0.00375958	ns
chr1	109815430	109817095	-1.38111	0.33186	-4.16173	3.15845e-05	0.000537367	Closed
chr1	110003570	110004606	-1.73298	0.37526	-4.61806	3.87336e-06	9.43648e-05	Closed
chr1	110101933	110102710	-1.06281	0.316456	-3.35849	0.000783701	0.00731703	Closed
chr1	110209745	110211358	0.68087	0.18636	3.65352	0.000258671	0.00301817	ns
chr1	110630659	110631823	1.2102	0.406343	2.97827	0.00289883	0.0202008	Open
chr1	110674331	110675436	1.14646	0.325185	3.52555	0.000422602	0.0044727	Open
chr1	110726628	110727285	3.02076	0.649133	4.65353	3.26303e-06	8.23e-05	Open
chr1	111127788	111128826	1.59071	0.395802	4.01895	5.84578e-05	0.000896733	Open
chr1	111215563	111216563	0.74461	0.271827	2.73928	0.00615735	0.0357624	ns
chr1	111219527	111220225	-0.956708	0.292025	-3.27612	0.00105246	0.00918742	ns
chr1	111505626	111506235	1.19362	0.360221	3.31357	0.000921118	0.00829348	Open
chr1	111733241	111733906	-2.15545	0.476273	-4.52566	6.02067e-06	0.000136411	Closed
chr1	112465882	112466901	0.861764	0.329699	2.61379	0.00895442	0.0473403	ns
chr1	112505726	112506564	2.68144	0.609271	4.40106	1.07722e-05	0.000220562	Open
chr1	112704717	112705616	-1.86888	0.29955	-6.23896	4.40504e-10	3.69675e-08	Closed
chr1	112706638	112707654	1.03673	0.255233	4.06188	4.86795e-05	0.000768986	Open
chr1	113191453	113192731	-2.17028	0.566916	-3.82822	0.000129074	0.00172089	Closed
chr1	113389683	113391264	-0.514136	0.166667	-3.08481	0.0020368	0.0153623	ns
chr1	114482447	114483410	1.31741	0.425566	3.09566	0.00196376	0.0149232	Open
chr1	114669443	114670725	1.56139	0.518675	3.01035	0.00260946	0.0186139	Open
chr1	116514809	116516103	-1.84973	0.322235	-5.74031	9.45017e-09	5.38754e-07	Closed
chr1	116544584	116545716	-1.42802	0.375928	-3.79866	0.000145481	0.00189443	Closed
chr1	116680500	116681322	-2.36087	0.553134	-4.26818	1.97076e-05	0.000362364	Closed
chr1	116769027	116770449	-1.94848	0.341118	-5.71204	1.11629e-08	6.1349e-07	Closed
chr1	116826965	116827876	-2.64348	0.52862	-5.00073	5.71143e-07	1.90098e-05	Closed
chr1	116877815	116879739	-1.84927	0.477079	-3.87624	0.000106084	0.0014645	Closed
chr1	117048940	117050003	-1.25754	0.398632	-3.15465	0.00160693	0.0127574	Closed
chr1	117121143	117122589	-1.09131	0.267865	-4.07412	4.61885e-05	0.000738091	Closed
chr1	118564122	118564958	-3.34448	0.349444	-9.57086	1.06022e-21	1.28802e-18	Closed
chr1	119227202	119227944	-2.60551	0.60053	-4.33868	1.43338e-05	0.00028054	Closed
chr1	119859494	119860168	-3.2578	0.70359	-4.63026	3.65214e-06	9.01097e-05	Closed
chr1	119967758	119968551	1.04976	0.323773	3.24227	0.00118582	0.0100792	Open
chr1	145891652	145892481	-1.25108	0.451202	-2.77277	0.00555809	0.0330511	Closed
chr1	147084222	147085364	-1.75296	0.365217	-4.79978	1.58836e-06	4.47514e-05	Closed
chr1	147544953	147545603	2.25475	0.455168	4.95367	7.28254e-07	2.32676e-05	Open
chr1	148334111	148335491	-1.17679	0.258235	-4.55705	5.18777e-06	0.000120264	Closed
chr1	149917521	149918195	-1.58575	0.46348	-3.4214	0.000623005	0.00610138	Closed
chr1	150066919	150068102	-1.00244	0.326223	-3.07286	0.00212015	0.015862	Closed
chr1	150160212	150161083	-1.05698	0.383846	-2.75365	0.00589353	0.0345368	Closed
chr1	150162977	150163616	-1.52936	0.399889	-3.82446	0.00013106	0.00174282	Closed
chr1	150510296	150510964	-2.50981	0.486068	-5.16351	2.4236e-07	9.03301e-06	Closed
chr1	150552083	150552839	-1.16827	0.370384	-3.15421	0.00160932	0.0127664	Closed
chr1	150875922	150877168	0.675221	0.19378	3.48448	0.000493096	0.00507355	ns
chr1	151524757	151525778	-1.62052	0.470567	-3.44375	0.000573702	0.00572942	Closed
chr1	151653957	151654861	-1.29687	0.474424	-2.73358	0.00626503	0.0362106	Closed
chr1	151817177	151818316	-2.2089	0.449865	-4.91014	9.10102e-07	2.78734e-05	Closed
chr1	151828688	151830149	-2.09672	0.458271	-4.57529	4.75568e-06	0.000111719	Closed
chr1	152459781	152460652	1.3073	0.368389	3.54871	0.000387123	0.00416442	Open
chr1	152960685	152962188	-0.987194	0.25713	-3.83928	0.000123397	0.00166039	ns
chr1	153770620	153772214	-1.15882	0.320804	-3.61223	0.000303573	0.00343068	Closed
chr1	153805072	153806120	0.867128	0.263136	3.29536	0.000982944	0.00871178	ns
chr1	154327402	154328014	-1.74171	0.532125	-3.27313	0.00106365	0.00926614	Closed
chr1	154328307	154329041	0.968528	0.286712	3.37805	0.000730025	0.00691714	ns
chr1	154353038	154353934	-1.39024	0.48651	-2.85759	0.00426874	0.0271954	Closed
chr1	154407149	154407877	-2.21861	0.423439	-5.23949	1.61018e-07	6.41858e-06	Closed
chr1	154574587	154575617	2.75321	0.510683	5.39122	6.99811e-08	3.05974e-06	Open
chr1	154784651	154785615	-2.11607	0.416648	-5.07878	3.79857e-07	1.32843e-05	Closed
chr1	154860118	154861043	1.29608	0.461993	2.80542	0.00502508	0.0306149	Open
chr1	155016718	155018012	-0.897374	0.227298	-3.94801	7.88036e-05	0.00114686	ns
chr1	155061393	155062376	0.937007	0.337382	2.77729	0.00548151	0.0327197	ns
chr1	155322797	155325150	-0.773369	0.236685	-3.2675	0.00108501	0.00941199	ns
chr1	155609592	155610450	-0.766736	0.266806	-2.87375	0.00405624	0.0261717	ns
chr1	155745135	155746005	-0.921126	0.239991	-3.83817	0.000123953	0.00166655	ns
chr1	155983654	155984176	1.72362	0.556941	3.0948	0.00196948	0.0149514	Open
chr1	156004646	156005658	-1.56178	0.580851	-2.68878	0.00717144	0.0401179	Closed
chr1	156160652	156161467	1.2773	0.481689	2.6517	0.00800875	0.0435649	Open
chr1	156504444	156505581	0.603825	0.195331	3.09129	0.00199292	0.0150848	ns
chr1	156552783	156553568	1.46081	0.542173	2.69435	0.0070526	0.0395964	Open
chr1	156659821	156660783	0.754819	0.27733	2.72174	0.00649394	0.0372844	ns
chr1	156740669	156741729	-0.840656	0.232021	-3.6232	0.000290983	0.00331267	ns
chr1	156838812	156839566	1.56973	0.413026	3.80057	0.000144363	0.00188437	Open
chr1	156860514	156861183	1.28317	0.405298	3.16598	0.00154559	0.0123783	Open
chr1	157176262	157177334	-2.19625	0.714825	-3.07243	0.00212323	0.015878	Closed
chr1	158180740	158181514	-1.44752	0.450955	-3.2099	0.00132783	0.0109974	Closed
chr1	158274642	158275297	1.52896	0.575271	2.6578	0.00786516	0.0429808	Open
chr1	158285172	158287188	-1.0897	0.236982	-4.59822	4.26115e-06	0.000102028	Closed
chr1	158654322	158655345	-2.18848	0.384303	-5.69467	1.23611e-08	6.7456e-07	Closed
chr1	158951768	158952887	-1.05474	0.29046	-3.63129	0.000282007	0.00323134	Closed
chr1	159015285	159016047	-0.889465	0.276702	-3.21453	0.0013066	0.0108653	ns
chr1	159030246	159030826	-3.50034	0.594124	-5.8916	3.82481e-09	2.49561e-07	Closed
chr1	159076614	159077433	1.97655	0.655319	3.01616	0.00255999	0.0183353	Open
chr1	159197808	159198531	-1.33	0.497788	-2.67183	0.00754397	0.04169	Closed
chr1	159646584	159647206	-1.89064	0.65652	-2.87978	0.00397949	0.0258037	Closed
chr1	159891380	159892044	1.29501	0.419883	3.08422	0.00204087	0.0153861	Open
chr1	159910156	159911391	0.85492	0.258891	3.30224	0.000959174	0.00855777	ns
chr1	159923383	159925997	0.685249	0.205938	3.32745	0.00087644	0.00798419	ns
chr1	159941104	159941558	1.64313	0.576169	2.85183	0.00434689	0.0275215	Open
chr1	160487961	160489196	1.87519	0.369715	5.07198	3.9369e-07	1.3693e-05	Open
chr1	160489519	160489943	1.88686	0.672506	2.80572	0.00502049	0.0305979	Open
chr1	160565116	160566071	-1.59302	0.431777	-3.68946	0.000224733	0.00269426	Closed
chr1	160646585	160647664	-1.72322	0.381736	-4.51415	6.35702e-06	0.000143016	Closed
chr1	160653525	160654334	-1.44528	0.463695	-3.11688	0.00182776	0.0140961	Closed
chr1	160662841	160663327	-3.37625	0.953673	-3.54026	0.000399733	0.00426962	Closed
chr1	160714210	160714744	2.22005	0.633413	3.5049	0.000456773	0.0047735	Open
chr1	160789229	160790658	1.67913	0.33694	4.98348	6.24519e-07	2.04922e-05	Open
chr1	160795680	160796549	0.850601	0.270528	3.14423	0.00166525	0.0131103	ns
chr1	160971390	160972247	-2.23081	0.46119	-4.83708	1.31758e-06	3.82483e-05	Closed
chr1	161068084	161068873	-1.66043	0.365485	-4.54309	5.54364e-06	0.000127127	Closed
chr1	161069548	161070409	1.09299	0.267308	4.08888	4.33452e-05	0.000700554	Open
chr1	161216979	161218081	1.33502	0.378444	3.52764	0.000419278	0.00444212	Open
chr1	161350366	161351173	-2.64857	0.614813	-4.30793	1.64787e-05	0.000314791	Closed
chr1	161612227	161613122	-1.56344	0.436742	-3.57978	0.000343881	0.00379459	Closed
chr1	162152030	162153022	1.60457	0.433753	3.69927	0.00021622	0.00261047	Open
chr1	162388949	162390070	-1.59269	0.371102	-4.29179	1.77237e-05	0.000332966	Closed
chr1	162422722	162423550	-1.80914	0.536134	-3.37443	0.000739697	0.00698932	Closed
chr1	162690836	162691369	-3.39328	0.939007	-3.61368	0.000301877	0.00341605	Closed
chr1	163013592	163014871	-1.10864	0.274229	-4.04276	5.28268e-05	0.000825153	Closed
chr1	163657482	163658064	-3.12302	0.841185	-3.71265	0.000205104	0.00250065	Closed
chr1	164803351	164803862	-2.4703	0.654294	-3.77552	0.000159674	0.00205075	Closed
chr1	165611743	165612601	1.86551	0.575718	3.24031	0.00119398	0.0101367	Open
chr1	165738635	165739299	2.62541	0.552226	4.75424	1.99198e-06	5.45858e-05	Open
chr1	165870846	165872012	-1.40206	0.258488	-5.42409	5.82492e-08	2.62322e-06	Closed
chr1	165877760	165878493	-1.68418	0.370859	-4.5413	5.5908e-06	0.000128036	Closed
chr1	167108928	167110192	-1.36533	0.314052	-4.34747	1.37718e-05	0.00027173	Closed
chr1	167208335	167209724	1.20495	0.41963	2.87145	0.00408592	0.0263052	Open
chr1	167328625	167329703	-0.67876	0.249009	-2.72585	0.00641362	0.0369022	ns
chr1	167499260	167500209	1.16334	0.362191	3.21195	0.00131839	0.0109364	Open
chr1	167600968	167602845	-1.151	0.37228	-3.09177	0.00198964	0.0150622	Closed
chr1	167616449	167618949	-1.80011	0.239324	-7.52161	5.41038e-14	1.25481e-11	Closed
chr1	167626804	167627177	1.6696	0.520742	3.20619	0.00134507	0.0111053	Open
chr1	167668165	167668586	-1.89552	0.623563	-3.03982	0.00236722	0.0172698	Closed
chr1	167708531	167709479	-1.43931	0.403933	-3.56324	0.000366309	0.00399712	Closed
chr1	167804854	167805794	1.26064	0.352608	3.57518	0.000349991	0.00384953	Open
chr1	168178411	168179833	-0.964035	0.235947	-4.08581	4.39236e-05	0.000708107	ns
chr1	168466051	168467335	-1.30616	0.395114	-3.30578	0.000947117	0.00847522	Closed
chr1	168584798	168586353	-1.32238	0.461624	-2.86462	0.00417511	0.0267423	Closed
chr1	169105591	169106861	1.05289	0.310901	3.38659	0.000707672	0.00674542	Open
chr1	169680231	169681623	1.09699	0.387566	2.83046	0.00464813	0.028891	Open
chr1	169908592	169909324	1.78626	0.642681	2.77939	0.00544617	0.0325736	Open
chr1	170247898	170248613	-2.08051	0.603434	-3.44779	0.000565186	0.00565896	Closed
chr1	170461874	170462602	-2.95662	0.682596	-4.33144	1.48138e-05	0.000288607	Closed
chr1	170531471	170532737	-1.02394	0.207847	-4.92643	8.37456e-07	2.60993e-05	Closed
chr1	170562258	170563786	-2.01731	0.385265	-5.23615	1.63963e-07	6.51178e-06	Closed
chr1	170872499	170873203	-2.82527	0.591173	-4.7791	1.76082e-06	4.89406e-05	Closed
chr1	171313490	171314544	-1.03443	0.306412	-3.37595	0.000735625	0.00695728	Closed
chr1	172393471	172394693	1.18009	0.366043	3.2239	0.00126455	0.0105957	Open
chr1	172545230	172545997	1.88075	0.542415	3.46737	0.000525578	0.00533886	Open
chr1	172627504	172628385	2.12143	0.454424	4.6684	3.03552e-06	7.75858e-05	Open
chr1	172643214	172644222	-0.989028	0.36632	-2.6999	0.006936	0.0391443	ns
chr1	172646867	172647548	2.00426	0.718093	2.79109	0.00525314	0.0316379	Open
chr1	172699032	172699909	-2.00174	0.446305	-4.48513	7.28682e-06	0.000159679	Closed
chr1	172818266	172819691	1.10518	0.246252	4.488	7.18959e-06	0.000157917	Open
chr1	172906481	172907672	-3.27842	0.45795	-7.15891	8.13234e-13	1.37855e-10	Closed
chr1	173205223	173206261	-1.05409	0.402462	-2.6191	0.00881629	0.0467612	Closed
chr1	173206494	173207386	-1.09466	0.410346	-2.66765	0.00763836	0.042064	Closed
chr1	173550687	173551478	-1.43363	0.395349	-3.62623	0.000287587	0.00328127	Closed
chr1	173602715	173603835	-1.35881	0.511071	-2.65875	0.0078431	0.0428924	Closed
chr1	173867522	173869141	-0.753789	0.254295	-2.96423	0.00303437	0.0209535	ns
chr1	174004749	174005630	-1.27454	0.287413	-4.43454	9.22707e-06	0.000193507	Closed
chr1	174276043	174276564	4.14274	0.922802	4.48931	7.14548e-06	0.000157084	Open
chr1	174776987	174777748	1.94794	0.53442	3.64496	0.000267434	0.00309845	Open
chr1	174789171	174790098	1.78833	0.413529	4.32454	1.52848e-05	0.000295862	Open
chr1	175188833	175189392	-1.20992	0.310389	-3.89808	9.69596e-05	0.00136251	Closed
chr1	175191867	175193511	-1.5992	0.292448	-5.46834	4.54262e-08	2.11323e-06	Closed
chr1	175225341	175225994	2.35651	0.593993	3.96724	7.271e-05	0.00107441	Open
chr1	175338317	175338988	1.12821	0.427248	2.64065	0.00827465	0.0445788	Open
chr1	175514103	175515429	-0.630115	0.231956	-2.71653	0.00659704	0.0377363	ns
chr1	175600345	175601778	1.52948	0.406523	3.76234	0.000168328	0.00213439	Open
chr1	175673080	175674375	-1.71882	0.282139	-6.0921	1.11438e-09	8.58841e-08	Closed
chr1	175892659	175893631	-1.70379	0.495449	-3.43887	0.000584138	0.00580091	Closed
chr1	176744938	176745557	1.9024	0.620412	3.06634	0.00216693	0.0161221	Open
chr1	178208489	178208891	1.95729	0.749594	2.61114	0.00902414	0.0476168	Open
chr1	178484646	178486259	-2.08465	0.498385	-4.18281	2.87922e-05	0.000495813	Closed
chr1	178605942	178606463	2.3992	0.772213	3.10692	0.00189047	0.0144672	Open
chr1	179034468	179035315	2.4156	0.424026	5.69683	1.22058e-08	6.68231e-07	Open
chr1	179809638	179810300	0.913076	0.29367	3.10919	0.00187601	0.0143813	ns
chr1	180922986	180923473	2.27124	0.555326	4.08992	4.31515e-05	0.000698085	Open
chr1	180934417	180935236	-1.5465	0.402952	-3.83791	0.000124085	0.00166745	Closed
chr1	180945480	180947015	-2.27323	0.263672	-8.62145	6.61121e-18	3.55084e-15	Closed
chr1	180953690	180954681	1.12	0.358838	3.12118	0.00180131	0.0139369	Open
chr1	180981413	180982643	-1.08214	0.299199	-3.61678	0.000298293	0.00338601	Closed
chr1	181061956	181063312	-0.659082	0.241999	-2.72349	0.0064597	0.0371213	ns
chr1	181088235	181090436	0.470615	0.180743	2.60378	0.00922018	0.0484198	ns
chr1	181099431	181100071	-1.71366	0.548637	-3.12348	0.00178725	0.0138669	Closed
chr1	181149408	181150259	-1.84777	0.334064	-5.53118	3.1808e-08	1.53982e-06	Closed
chr1	182430283	182431495	1.6795	0.43673	3.84563	0.000120244	0.00162482	Open
chr1	182572288	182572780	3.04667	0.619166	4.92061	8.62752e-07	2.67118e-05	Open
chr1	182614276	182616714	-1.10305	0.280419	-3.93359	8.36875e-05	0.00120555	Closed
chr1	182622875	182623929	-1.94696	0.549436	-3.54357	0.000394747	0.00423231	Closed
chr1	182644686	182645411	1.70234	0.572913	2.97138	0.00296469	0.0205586	Open
chr1	182760778	182761913	1.7846	0.52231	3.41674	0.000633748	0.00618523	Open
chr1	183039706	183040879	-1.56388	0.412478	-3.79142	0.000149787	0.00194274	Closed
chr1	183048384	183049220	1.07644	0.373158	2.88467	0.00391825	0.0255104	Open
chr1	183101721	183102604	-1.31123	0.427028	-3.07059	0.00213636	0.0159575	Closed
chr1	183124132	183124689	3.6928	0.745259	4.95506	7.23076e-07	2.31602e-05	Open
chr1	183579708	183580900	-2.34882	0.405296	-5.79532	6.8189e-09	4.08366e-07	Closed
chr1	183777635	183778621	-2.35204	0.584442	-4.02441	5.71177e-05	0.000879147	Closed
chr1	183819641	183820128	1.97448	0.588888	3.35289	0.000799726	0.00743094	Open
chr1	183873365	183874288	-1.84129	0.303032	-6.07624	1.23037e-09	9.36989e-08	Closed
chr1	183942683	183943508	-2.42423	0.323927	-7.48386	7.21726e-14	1.60724e-11	Closed
chr1	183956287	183957213	-0.805614	0.297119	-2.71142	0.00669959	0.0381874	ns
chr1	184152248	184153537	-1.37509	0.481421	-2.85631	0.00428601	0.0272887	Closed
chr1	184212734	184213559	-1.45779	0.513088	-2.84121	0.00449428	0.0281819	Closed
chr1	184680483	184681211	1.75064	0.58644	2.9852	0.00283392	0.0198238	Open
chr1	184820094	184820926	-1.64679	0.486911	-3.38212	0.000719297	0.00684089	Closed
chr1	184866888	184867417	2.63595	0.705618	3.73566	0.000187225	0.0023215	Open
chr1	185345668	185346794	-1.55205	0.322192	-4.81715	1.45621e-06	4.17192e-05	Closed
chr1	185375551	185376114	-2.84152	0.883036	-3.2179	0.00129132	0.01077	Closed
chr1	185490361	185491352	-1.94922	0.669818	-2.91008	0.00361338	0.0239939	Closed
chr1	185526437	185527195	1.34002	0.428031	3.13066	0.00174413	0.0136001	Open
chr1	185559682	185560575	1.20625	0.376109	3.20718	0.00134041	0.0110758	Open
chr1	185566647	185567782	1.26567	0.370761	3.41372	0.000640825	0.00623997	Open
chr1	185917449	185918148	-1.56271	0.492257	-3.17457	0.00150057	0.0120822	Closed
chr1	186082006	186082921	-1.70403	0.244102	-6.9808	2.93514e-12	4.39186e-10	Closed
chr1	186374416	186376131	-0.742972	0.228686	-3.24887	0.00115864	0.00990723	ns
chr1	186420663	186421593	1.38304	0.435852	3.1732	0.00150771	0.0121282	Open
chr1	186618006	186619038	-1.34697	0.4145	-3.24963	0.00115556	0.00989226	Closed
chr1	188006114	188007166	-1.36144	0.34787	-3.91363	9.09188e-05	0.00129006	Closed
chr1	189654921	189655470	1.67229	0.630768	2.65119	0.00802091	0.0435985	Open
chr1	190477870	190479205	-1.27964	0.39177	-3.26631	0.0010896	0.00944394	Closed
chr1	191695712	191696305	2.70559	0.565603	4.78355	1.72224e-06	4.79408e-05	Open
chr1	192489522	192490260	1.53856	0.513445	2.99654	0.00273061	0.0192893	Open
chr1	193058566	193060235	-0.633622	0.168649	-3.75704	0.000171935	0.00216987	ns
chr1	193104421	193105967	-0.543895	0.161463	-3.36854	0.000755667	0.00710993	ns
chr1	193479043	193479728	1.82544	0.523041	3.49006	0.000482913	0.00499092	Open
chr1	193537262	193538233	0.847824	0.238841	3.54975	0.000385596	0.00415244	ns
chr1	194809627	194810168	1.87595	0.562726	3.33368	0.000857043	0.00784812	Open
chr1	196180892	196181861	-2.73476	0.49141	-5.56513	2.61955e-08	1.304e-06	Closed
chr1	197774571	197776348	0.527172	0.172438	3.05717	0.00223436	0.0165226	ns
chr1	198179416	198180015	-2.13017	0.59943	-3.55366	0.000379905	0.00411119	Closed
chr1	198605366	198605942	3.18475	0.944358	3.37239	0.000745185	0.00702945	Open
chr1	198776552	198777348	-1.93727	0.511254	-3.78924	0.000151107	0.00195637	Closed
chr1	198929119	198930602	-1.67849	0.301382	-5.56933	2.55723e-08	1.27922e-06	Closed
chr1	199089389	199090211	1.92666	0.536083	3.59396	0.000325689	0.00363393	Open
chr1	199100924	199101732	-2.40909	0.660936	-3.64498	0.000267417	0.00309845	Closed
chr1	199161419	199162489	-1.40992	0.501665	-2.81048	0.00494683	0.0302574	Closed
chr1	199202210	199202814	-2.48951	0.552126	-4.50895	6.51496e-06	0.000145862	Closed
chr1	199217855	199218684	1.53423	0.331419	4.62926	3.66982e-06	9.03711e-05	Open
chr1	199221224	199222207	-1.95736	0.270118	-7.24631	4.28294e-13	7.80474e-11	Closed
chr1	200184081	200184755	-2.26927	0.635947	-3.56833	0.000359258	0.00393111	Closed
chr1	200285737	200286633	0.956245	0.35726	2.67661	0.00743706	0.04126	ns
chr1	200669256	200670598	-1.04143	0.268383	-3.88038	0.000104292	0.00144367	Closed
chr1	200738302	200739760	-1.56409	0.242699	-6.44458	1.15921e-10	1.17356e-08	Closed
chr1	201019345	201020394	0.638106	0.240074	2.65795	0.00786171	0.0429666	ns
chr1	201055501	201056692	1.18497	0.27842	4.25606	2.08062e-05	0.000379149	Open
chr1	201128341	201128928	1.65752	0.598009	2.77173	0.00557588	0.0331358	Open
chr1	201530643	201532238	-1.12014	0.312475	-3.58472	0.000337434	0.00373475	Closed
chr1	201538595	201539664	-1.41323	0.34827	-4.05785	4.95263e-05	0.00078043	Closed
chr1	201715583	201716333	-1.69779	0.442551	-3.83638	0.000124862	0.0016748	Closed
chr1	201719669	201720811	-1.2871	0.363501	-3.54083	0.000398868	0.00426306	Closed
chr1	201756900	201757941	-0.844043	0.292215	-2.88843	0.00387169	0.0252879	ns
chr1	201791330	201792123	-1.622	0.464144	-3.4946	0.000474766	0.00492167	Closed
chr1	201882572	201883047	-1.52019	0.581938	-2.61229	0.00899385	0.0474956	Closed
chr1	202241329	202242211	-2.59412	0.761117	-3.4083	0.000653682	0.00633374	Closed
chr1	202247677	202248751	-3.25927	1.02149	-3.19069	0.00141933	0.0115687	Closed
chr1	202565591	202566468	1.28948	0.477811	2.69872	0.00696073	0.0392403	Open
chr1	202589036	202589901	0.879545	0.247538	3.55317	0.000380618	0.00411391	ns
chr1	202615291	202616714	-1.55418	0.314025	-4.94924	7.45045e-07	2.37446e-05	Closed
chr1	202728779	202729613	1.58103	0.476027	3.32131	0.000895964	0.00812289	Open
chr1	202968760	202969465	-1.02346	0.331231	-3.08986	0.00200253	0.0151418	Closed
chr1	202999239	203000173	-1.39251	0.40033	-3.47842	0.000504383	0.00516158	Closed
chr1	203032655	203033400	-1.19833	0.441517	-2.71413	0.00664498	0.0379636	Closed
chr1	203135549	203136856	-1.54673	0.361392	-4.27992	1.86962e-05	0.000347146	Closed
chr1	203282694	203283391	-1.45815	0.442209	-3.29742	0.000975782	0.00866486	Closed
chr1	203286932	203287946	1.21703	0.228192	5.33338	9.64015e-08	4.0254e-06	Open
chr1	203289417	203290966	0.684232	0.247806	2.76116	0.00575972	0.0339711	ns
chr1	203299183	203299620	1.57846	0.537396	2.93725	0.0033114	0.0224116	Open
chr1	203320473	203321475	-1.01138	0.227542	-4.44481	8.79694e-06	0.000186514	Closed
chr1	203324846	203326203	-0.559583	0.183254	-3.0536	0.00226115	0.0166821	ns
chr1	203609336	203610033	-1.76412	0.578422	-3.04989	0.00228928	0.016853	Closed
chr1	203625522	203627114	-0.770462	0.266286	-2.89336	0.00381139	0.0249643	ns
chr1	203628675	203629164	-2.52403	0.400238	-6.30634	2.85716e-10	2.62201e-08	Closed
chr1	203673780	203674653	-1.86909	0.327091	-5.71429	1.10164e-08	6.09732e-07	Closed
chr1	203753093	203753837	1.21152	0.436171	2.77762	0.00547585	0.0327051	Open
chr1	204104266	204105460	-1.38821	0.526422	-2.63706	0.00836281	0.0449221	Closed
chr1	204418226	204419113	1.7771	0.527217	3.37072	0.000749728	0.00706241	Open
chr1	204461122	204462475	-1.22443	0.229213	-5.34189	9.19803e-08	3.85954e-06	Closed
chr1	204465641	204466820	1.05026	0.342237	3.06882	0.00214909	0.0160385	Open
chr1	204578413	204579556	-1.95986	0.332271	-5.89837	3.67121e-09	2.40771e-07	Closed
chr1	204982847	204983907	-2.43183	0.486578	-4.99782	5.79833e-07	1.92113e-05	Closed
chr1	205183461	205184414	-2.93102	0.501137	-5.84873	4.95337e-09	3.10112e-07	Closed
chr1	205229453	205229891	1.89133	0.601414	3.14481	0.00166193	0.0130923	Open
chr1	205440551	205441683	-1.27809	0.372919	-3.42725	0.00060972	0.00600586	Closed
chr1	205504136	205505468	-1.00407	0.319074	-3.14682	0.00165057	0.0130168	Closed
chr1	205942599	205943360	-1.26165	0.455452	-2.7701	0.00560393	0.033256	Closed
chr1	206011775	206012669	-0.768838	0.25633	-2.9994	0.00270509	0.0191458	ns
chr1	206467695	206468445	-1.63446	0.346632	-4.71527	2.41394e-06	6.39848e-05	Closed
chr1	206495241	206496835	-1.16338	0.417867	-2.7841	0.00536763	0.0321868	Closed
chr1	206503574	206504663	-1.84598	0.492356	-3.74929	0.000177338	0.00222247	Closed
chr1	206556691	206557866	-1.01323	0.351991	-2.87857	0.0039948	0.0258767	Closed
chr1	206663641	206664769	1.27825	0.257221	4.96948	6.71312e-07	2.17204e-05	Open
chr1	206739321	206740084	3.00622	0.538598	5.58156	2.38368e-08	1.2042e-06	Open
chr1	206782272	206783097	1.25946	0.372946	3.37706	0.000732649	0.00693685	Open
chr1	206800144	206800671	1.5931	0.489827	3.25238	0.00114445	0.00981911	Open
chr1	206803072	206803919	0.878233	0.294501	2.98211	0.00286272	0.01999	ns
chr1	206808474	206809154	1.08119	0.41	2.63705	0.00836302	0.0449221	Open
chr1	207244992	207245710	2.7335	0.837469	3.264	0.00109852	0.00950663	Open
chr1	207807474	207808316	-1.75411	0.46383	-3.78178	0.00015571	0.00200782	Closed
chr1	207823673	207824345	1.36591	0.522479	2.61428	0.00894151	0.0472926	Open
chr1	207825565	207826530	0.755591	0.261767	2.88651	0.00389543	0.0253942	ns
chr1	207828328	207829028	-2.0265	0.419533	-4.83037	1.36276e-06	3.92845e-05	Closed
chr1	207861627	207862315	1.54031	0.50616	3.04313	0.00234131	0.0171322	Open
chr1	207882961	207884149	1.2014	0.372659	3.22386	0.00126476	0.0105957	Open
chr1	207890019	207891549	-2.13969	0.341902	-6.25819	3.89464e-10	3.35676e-08	Closed
chr1	208048547	208049483	-2.31181	0.630275	-3.66794	0.000244517	0.00288601	Closed
chr1	208065753	208066400	-1.99938	0.671586	-2.9771	0.00290989	0.0202557	Closed
chr1	208244153	208244733	1.4234	0.529931	2.68602	0.0072309	0.0403576	Open
chr1	208737769	208738498	2.4445	0.48934	4.99551	5.86795e-07	1.94042e-05	Open
chr1	209505812	209506621	-2.535	0.690281	-3.67242	0.000240261	0.00284763	Closed
chr1	209685878	209686311	-2.02918	0.767102	-2.64525	0.00816297	0.0441543	Closed
chr1	209775362	209776027	-1.49372	0.527436	-2.83204	0.00462514	0.0287856	Closed
chr1	210328416	210329679	-1.11239	0.225515	-4.93269	8.11039e-07	2.54818e-05	Closed
chr1	210652454	210653875	3.06071	0.48441	6.31843	2.64233e-10	2.45578e-08	Open
chr1	210654176	210655441	2.84991	0.468787	6.07932	1.20693e-09	9.21892e-08	Open
chr1	211352795	211353774	1.34353	0.49116	2.73543	0.0062299	0.0360729	Open
chr1	211382422	211383439	2.69756	0.758222	3.55775	0.00037405	0.00406075	Open
chr1	211589861	211590693	-1.97038	0.529599	-3.72051	0.000198821	0.00243802	Closed
chr1	211624696	211625548	-1.69154	0.476342	-3.55109	0.000383638	0.00413667	Closed
chr1	211632139	211632678	2.08635	0.59018	3.53511	0.000407607	0.00434009	Open
chr1	211695005	211695639	3.05586	0.847668	3.60502	0.000312134	0.00350954	Open
chr1	212218454	212219539	-2.85376	0.371031	-7.69143	1.45505e-14	3.97019e-12	Closed
chr1	212231958	212232581	-2.04948	0.687938	-2.97917	0.00289032	0.0201552	Closed
chr1	212234506	212235130	-1.7973	0.630955	-2.84853	0.00439212	0.0277056	Closed
chr1	212255828	212257029	-1.01347	0.255956	-3.95957	7.50845e-05	0.00110184	Closed
chr1	212542712	212543329	-2.58709	0.704504	-3.67222	0.000240453	0.00284925	Closed
chr1	212794380	212795061	1.3001	0.373352	3.48224	0.00049724	0.00510589	Open
chr1	213014973	213016161	-0.65098	0.181985	-3.5771	0.000347427	0.00382462	ns
chr1	213719347	213720334	-2.06002	0.344179	-5.98532	2.15962e-09	1.52621e-07	Closed
chr1	214248074	214249317	-1.93478	0.404144	-4.78736	1.68988e-06	4.71999e-05	Closed
chr1	214362124	214363005	-2.52512	0.71732	-3.52021	0.000431199	0.00455423	Closed
chr1	214550865	214552333	-1.75538	0.587051	-2.99017	0.00278825	0.0195772	Closed
chr1	214631873	214632452	2.30199	0.605634	3.80097	0.000144132	0.00188232	Open
chr1	215542796	215543816	-2.93278	0.340357	-8.61676	6.88731e-18	3.6606e-15	Closed
chr1	215566846	215568411	-0.657868	0.179955	-3.65574	0.000256446	0.00299631	ns
chr1	217069433	217069818	-2.43321	0.801232	-3.03683	0.0023908	0.0174029	Closed
chr1	218456153	218457016	0.861424	0.288251	2.98845	0.00280394	0.0196711	ns
chr1	218459798	218460583	-2.35373	0.384208	-6.12618	9.00154e-10	7.07696e-08	Closed
chr1	218463153	218464069	-2.01444	0.36224	-5.56105	2.68159e-08	1.32712e-06	Closed
chr1	219088834	219089283	1.46896	0.484969	3.02898	0.0024538	0.0177341	Open
chr1	219090206	219091362	0.995857	0.244309	4.07621	4.57751e-05	0.000733092	ns
chr1	220137038	220137950	-1.47153	0.452029	-3.25538	0.0011324	0.0097354	Closed
chr1	220404633	220405224	-3.21602	0.896169	-3.58863	0.000332419	0.00368885	Closed
chr1	220754819	220755805	-1.58892	0.503668	-3.1547	0.00160665	0.0127572	Closed
chr1	220921674	220922785	-2.52189	0.519972	-4.85005	1.23431e-06	3.60913e-05	Closed
chr1	221025250	221026565	-1.83451	0.398064	-4.60857	4.05442e-06	9.76737e-05	Closed
chr1	221098769	221099626	1.53315	0.405581	3.78013	0.000156747	0.00201865	Open
chr1	221157378	221157865	2.25389	0.743925	3.02973	0.00244769	0.0176975	Open
chr1	221335198	221336222	-1.39381	0.423614	-3.29029	0.00100084	0.00884326	Closed
chr1	221707858	221708660	-1.32779	0.488776	-2.71657	0.00659623	0.0377359	Closed
chr1	221708879	221709526	1.62275	0.474082	3.42292	0.000619513	0.00607652	Open
chr1	221713006	221713511	1.53164	0.446738	3.42848	0.00060696	0.00598908	Open
chr1	221741472	221743425	0.423437	0.157614	2.68654	0.00721962	0.0403139	ns
chr1	221841066	221841658	-2.28708	0.635924	-3.59647	0.000322571	0.00360702	Closed
chr1	221876763	221877849	-1.34597	0.380082	-3.54126	0.000398228	0.004258	Closed
chr1	221939380	221940105	2.9189	0.456248	6.39762	1.57821e-10	1.54562e-08	Open
chr1	222582909	222583772	1.2626	0.392053	3.22048	0.00127975	0.0106975	Open
chr1	222754236	222755246	-3.28502	0.584881	-5.61656	1.94795e-08	1.01111e-06	Closed
chr1	222797911	222798754	0.882895	0.313291	2.81813	0.00483038	0.0297519	ns
chr1	223081003	223081879	-0.839084	0.280793	-2.98826	0.00280567	0.0196806	ns
chr1	223233244	223234189	-2.42753	0.737815	-3.29016	0.0010013	0.00884532	Closed
chr1	223611331	223612446	-1.72853	0.488824	-3.53609	0.000406093	0.00432578	Closed
chr1	223780895	223781327	4.30795	1.23086	3.49994	0.000465371	0.00484199	Open
chr1	224168751	224169517	-2.40269	0.531754	-4.51842	6.23015e-06	0.000140644	Closed
chr1	224497829	224498735	-1.23535	0.387205	-3.19043	0.0014206	0.0115772	Closed
chr1	224502816	224504188	-1.55816	0.268919	-5.79417	6.86601e-09	4.10705e-07	Closed
chr1	224513599	224514246	1.25964	0.447823	2.8128	0.00491128	0.0300977	Open
chr1	224718091	224719246	-2.72732	0.50136	-5.43984	5.33276e-08	2.42297e-06	Closed
chr1	224736388	224737370	-1.26124	0.359298	-3.51028	0.000447633	0.0046996	Closed
chr1	225156104	225156821	-1.46111	0.470657	-3.1044	0.00190663	0.0145722	Closed
chr1	225480362	225481402	-1.81836	0.254635	-7.14106	9.26128e-13	1.53924e-10	Closed
chr1	225809771	225810704	-1.30672	0.378791	-3.4497	0.000561213	0.00563133	Closed
chr1	225851698	225852391	-1.72963	0.342513	-5.04982	4.42226e-07	1.52152e-05	Closed
chr1	225865657	225866900	-0.767819	0.26168	-2.93419	0.00334417	0.0225794	ns
chr1	225879693	225880406	-1.28412	0.436525	-2.9417	0.00326419	0.0221479	Closed
chr1	225896964	225897651	2.05333	0.594835	3.45194	0.000556581	0.00559165	Open
chr1	226121354	226123047	0.7553	0.245502	3.07655	0.00209408	0.0156991	ns
chr1	226186129	226187228	0.679079	0.22582	3.00717	0.00263688	0.0187623	ns
chr1	226215046	226215782	-1.63219	0.541375	-3.0149	0.00257065	0.0183979	Closed
chr1	226368995	226369733	-1.84226	0.402237	-4.58004	4.64891e-06	0.000109564	Closed
chr1	226444599	226445562	2.45333	0.46366	5.29121	1.21508e-07	4.97178e-06	Open
chr1	226575468	226576471	-1.6159	0.561317	-2.87877	0.0039923	0.0258649	Closed
chr1	226677157	226677650	-1.43878	0.385999	-3.72741	0.000193458	0.00238487	Closed
chr1	226749292	226750049	1.82211	0.690704	2.63804	0.00833868	0.0448273	Open
chr1	227234905	227235419	-1.20859	0.434914	-2.77893	0.00545388	0.0326083	Closed
chr1	227728010	227729151	-1.07992	0.346756	-3.11436	0.00184345	0.0141914	Closed
chr1	227869640	227870676	-1.68443	0.519449	-3.24272	0.00118396	0.0100701	Closed
chr1	228478767	228479957	2.04971	0.372823	5.4978	3.84562e-08	1.81516e-06	Open
chr1	228792691	228793536	-1.08492	0.396948	-2.73314	0.00627328	0.0362418	Closed
chr1	228793908	228794800	-2.28372	0.398482	-5.73105	9.9812e-09	5.63987e-07	Closed
chr1	228989807	228991350	-0.998709	0.35254	-2.8329	0.00461282	0.0287416	ns
chr1	229129235	229130833	-1.69118	0.37595	-4.49842	6.84596e-06	0.000151741	Closed
chr1	229370438	229371245	-1.77764	0.485271	-3.66318	0.000249099	0.00292925	Closed
chr1	229692872	229694675	-0.761266	0.276172	-2.7565	0.00584242	0.0343358	ns
chr1	230066520	230067600	0.449731	0.147853	3.04175	0.0023521	0.0171939	ns
chr1	230104560	230105191	-1.61833	0.519152	-3.11726	0.00182541	0.0140886	Closed
chr1	230122723	230124290	1.51768	0.2688	5.64612	1.6411e-08	8.69529e-07	Open
chr1	230149691	230150753	-0.980828	0.300207	-3.26717	0.00108628	0.00941984	ns
chr1	230157596	230158798	-2.55987	0.452465	-5.65762	1.53489e-08	8.15795e-07	Closed
chr1	230186419	230187526	-1.90041	0.392983	-4.83586	1.32572e-06	3.84184e-05	Closed
chr1	230211663	230212940	-1.36509	0.315842	-4.32207	1.54576e-05	0.000298075	Closed
chr1	230270353	230271494	-1.70595	0.500074	-3.4114	0.000646294	0.00628483	Closed
chr1	230507423	230508254	-1.61733	0.506044	-3.19603	0.00139331	0.0114094	Closed
chr1	230509317	230510178	-2.10564	0.416248	-5.05861	4.22322e-07	1.45894e-05	Closed
chr1	230748934	230749848	1.05579	0.371391	2.8428	0.00447187	0.0280655	Open
chr1	231515685	231516290	-2.06277	0.687806	-2.99906	0.00270816	0.0191626	Closed
chr1	231626018	231628211	-1.11499	0.32279	-3.45422	0.00055188	0.00555635	Closed
chr1	232725362	232726752	-1.01218	0.314368	-3.21974	0.00128308	0.0107173	Closed
chr1	233139987	233140798	1.23424	0.415902	2.96762	0.00300111	0.0207688	Open
chr1	233281781	233282827	-1.43224	0.367597	-3.89622	9.77055e-05	0.00137148	Closed
chr1	234175804	234176619	-1.31143	0.477461	-2.74668	0.00602025	0.0351357	Closed
chr1	234187967	234188996	-1.34216	0.270162	-4.96797	6.76564e-07	2.18764e-05	Closed
chr1	234230420	234231094	-1.96072	0.720887	-2.71987	0.00653085	0.0374459	Closed
chr1	234498874	234500156	-0.946868	0.307635	-3.07789	0.00208472	0.0156415	ns
chr1	234538570	234539620	-2.23298	0.374768	-5.95829	2.54885e-09	1.75747e-07	Closed
chr1	234543937	234545197	-2.93642	0.424297	-6.92065	4.49562e-12	6.42533e-10	Closed
chr1	234599534	234600703	-1.03032	0.244803	-4.20879	2.56746e-05	0.000450024	Closed
chr1	234612458	234613216	-0.955555	0.293641	-3.25416	0.00113727	0.00976573	ns
chr1	234723309	234725048	-1.39693	0.291849	-4.78649	1.69726e-06	4.7323e-05	Closed
chr1	234841601	234842396	2.13525	0.550766	3.87686	0.000105812	0.00146155	Open
chr1	234842676	234843317	-1.19407	0.412572	-2.89422	0.00380107	0.0249031	Closed
chr1	234862731	234863543	-3.39778	0.607649	-5.59169	2.24876e-08	1.14741e-06	Closed
chr1	234944024	234945570	-1.79288	0.502085	-3.57086	0.000355811	0.00390331	Closed
chr1	234954771	234955992	-2.50902	0.331517	-7.56829	3.78184e-14	9.18878e-12	Closed
chr1	234980507	234981423	-1.30683	0.256415	-5.09655	3.45894e-07	1.23161e-05	Closed
chr1	235015537	235016168	-2.47748	0.528547	-4.68735	2.76768e-06	7.17937e-05	Closed
chr1	235067503	235067991	-2.25397	0.589023	-3.82663	0.000129911	0.00172934	Closed
chr1	235083021	235084161	-0.862253	0.285785	-3.01714	0.00255175	0.0182893	ns
chr1	235421524	235422324	1.35632	0.431282	3.14485	0.0016617	0.0130923	Open
chr1	235546147	235546864	1.14478	0.366384	3.12453	0.00178089	0.0138286	Open
chr1	235883401	235884052	-2.21911	0.735437	-3.01741	0.00254945	0.0182829	Closed
chr1	235900473	235901902	-2.01981	0.492477	-4.10133	4.10784e-05	0.000669857	Closed
chr1	235938425	235939731	-1.45723	0.378498	-3.85003	0.000118104	0.00160014	Closed
chr1	235954361	235955556	-1.01943	0.254236	-4.00976	6.07807e-05	0.000925478	Closed
chr1	236284148	236285439	-1.26339	0.243642	-5.18544	2.1551e-07	8.12727e-06	Closed
chr1	236604042	236605127	-0.755061	0.239731	-3.14962	0.00163484	0.0129227	ns
chr1	236727925	236728430	-2.15506	0.79789	-2.70095	0.00691419	0.0390597	Closed
chr1	237789453	237790130	1.30746	0.469947	2.78215	0.00539998	0.0323276	Open
chr1	237863217	237863624	1.6059	0.587443	2.73372	0.00626231	0.0362071	Open
chr1	238479850	238480341	-2.52239	0.767275	-3.28747	0.00101093	0.00889339	Closed
chr1	238624626	238625309	-1.49498	0.464129	-3.22104	0.00127726	0.0106803	Closed
chr1	239084349	239085344	-1.76999	0.40819	-4.33619	1.44972e-05	0.000283196	Closed
chr1	239539078	239540322	2.391	0.505747	4.72765	2.27129e-06	6.09627e-05	Open
chr1	239558824	239559458	1.52368	0.579369	2.6299	0.00854093	0.0456279	Open
chr1	239569978	239570626	-1.90781	0.549984	-3.46885	0.000522686	0.00531651	Closed
chr1	240575798	240576811	-1.79153	0.240161	-7.45971	8.67112e-14	1.90705e-11	Closed
chr1	242691206	242692095	2.00089	0.586499	3.41158	0.000645874	0.00628195	Open
chr1	243254396	243256372	-0.449012	0.155877	-2.88055	0.00396988	0.0257643	ns
chr1	243421035	243422386	-0.68239	0.250969	-2.71902	0.0065475	0.0375052	ns
chr1	243451770	243452695	1.68714	0.393234	4.29044	1.7832e-05	0.000334507	Open
chr1	243494725	243495508	-1.53236	0.429396	-3.56864	0.000358837	0.00392819	Closed
chr1	244049302	244049724	1.27204	0.354017	3.59316	0.000326691	0.00364184	Open
chr1	244074674	244075267	1.823	0.610674	2.98523	0.00283367	0.0198238	Open
chr1	244353653	244354246	-2.1554	0.785276	-2.74477	0.00605526	0.0353021	Closed
chr1	244877475	244878565	-1.57189	0.414714	-3.79029	0.000150474	0.00194975	Closed
chr1	245019748	245020462	-1.18269	0.453718	-2.60666	0.00914301	0.0481388	Closed
chr1	245310373	245311659	-1.53333	0.360532	-4.25296	2.1096e-05	0.000383607	Closed
chr1	245512919	245513461	1.68579	0.582726	2.89294	0.00381651	0.024985	Open
chr1	245673916	245674600	-1.30927	0.470016	-2.78558	0.00534318	0.0320787	Closed
chr1	245900807	245901875	-2.96529	0.546529	-5.42568	5.77349e-08	2.60465e-06	Closed
chr1	246219429	246220104	1.61323	0.393199	4.10283	4.08124e-05	0.000666798	Open
chr1	246365665	246366144	-2.62437	0.840506	-3.12237	0.00179403	0.013899	Closed
chr1	246698773	246699648	-1.00426	0.237251	-4.2329	2.30701e-05	0.000412305	Closed
chr1	246703494	246703929	-2.94379	0.562121	-5.23693	1.63268e-07	6.49307e-06	Closed
chr1	246772841	246773789	1.35048	0.351922	3.83744	0.000124324	0.00166978	Open
chr1	246782167	246783078	-1.44093	0.240316	-5.99597	2.02273e-09	1.44548e-07	Closed
chr1	246784527	246785574	-1.50672	0.280706	-5.3676	7.97904e-08	3.41546e-06	Closed
chr1	246931118	246932597	-0.470514	0.176058	-2.67249	0.00752898	0.0416297	ns
chr1	246959695	246960757	-1.68406	0.384486	-4.38003	1.18665e-05	0.000239035	Closed
chr1	247077960	247079727	-0.896488	0.212585	-4.21708	2.47488e-05	0.000437101	ns
chr1	247317269	247318236	1.36161	0.39518	3.44555	0.000569905	0.00570173	Open
chr1	247389889	247391137	-0.846386	0.229943	-3.68086	0.000232452	0.00276794	ns
chr1	247415185	247416677	-0.799145	0.2437	-3.27922	0.00104094	0.00910558	ns
chr1	247435011	247435988	-2.12124	0.417463	-5.08126	3.74948e-07	1.31487e-05	Closed
chr1	247905742	247907118	-0.91888	0.226631	-4.05452	5.02375e-05	0.000790415	ns
chr1	248696169	248697317	-1.36713	0.377327	-3.62319	0.000290988	0.00331267	Closed
chr1	248787173	248788073	-2.05437	0.371588	-5.52863	3.22749e-08	1.55652e-06	Closed
chr1	248792190	248793173	-1.15079	0.349612	-3.29163	0.000996099	0.00881459	Closed
chr1	248862876	248863661	-0.546438	0.167821	-3.25607	0.00112965	0.00971993	ns
chr1	248872902	248874635	-0.828423	0.240456	-3.44522	0.000570597	0.0057053	ns
chr1	248924502	248925669	0.907878	0.27432	3.30956	0.00093442	0.00838493	ns
chr2	11317	12042	1.65587	0.570439	2.90281	0.00369836	0.0244437	Open
chr2	446947	447563	2.44097	0.550637	4.433	9.29329e-06	0.000194576	Open
chr2	655601	656207	-1.50588	0.551082	-2.73258	0.00628396	0.0362912	Closed
chr2	662204	663042	-1.30533	0.454033	-2.87497	0.00404069	0.0260977	Closed
chr2	689703	690474	1.92445	0.475949	4.0434	5.26825e-05	0.0008233	Open
chr2	714121	715361	1.25599	0.215654	5.82409	5.74242e-09	3.5048e-07	Open
chr2	946105	947128	-1.43699	0.348122	-4.12783	3.66206e-05	0.00060658	Closed
chr2	1167021	1167508	1.79652	0.600547	2.99148	0.00277628	0.0195281	Open
chr2	1176583	1176956	3.03062	0.852879	3.5534	0.000380287	0.00411358	Open
chr2	1219946	1221024	0.774925	0.298207	2.59861	0.00936016	0.0489686	ns
chr2	1365720	1367023	-1.25145	0.408059	-3.06683	0.00216343	0.0161125	Closed
chr2	1700859	1702258	-1.83995	0.384336	-4.78734	1.69007e-06	4.71999e-05	Closed
chr2	1707596	1708287	-1.79128	0.342782	-5.22571	1.73485e-07	6.77786e-06	Closed
chr2	1715267	1715830	-3.01944	0.564382	-5.35	8.79558e-08	3.71511e-06	Closed
chr2	1720797	1721832	-1.71885	0.356971	-4.8151	1.47125e-06	4.20173e-05	Closed
chr2	1742372	1743589	-0.97112	0.296073	-3.28	0.00103806	0.00908504	ns
chr2	1823019	1823594	1.54675	0.433599	3.56724	0.000360758	0.00394584	Open
chr2	1967298	1968206	-1.78461	0.455985	-3.91376	9.08707e-05	0.00128991	Closed
chr2	1989928	1991175	-2.20894	0.389601	-5.66976	1.42999e-08	7.6804e-07	Closed
chr2	1995310	1996409	-1.01552	0.294425	-3.44919	0.00056228	0.0056376	Closed
chr2	2012227	2012997	-1.30339	0.426927	-3.05296	0.00226598	0.0167075	Closed
chr2	2114647	2115463	-1.35342	0.450053	-3.00725	0.00263621	0.0187601	Closed
chr2	2879447	2880497	-1.08204	0.3806	-2.84298	0.00446942	0.0280536	Closed
chr2	3222533	3223728	-1.33696	0.507335	-2.63526	0.00840727	0.0450654	Closed
chr2	3232434	3232920	1.97347	0.56168	3.51351	0.000442221	0.00465139	Open
chr2	3242573	3243638	-1.22457	0.389419	-3.14461	0.00166307	0.0130992	Closed
chr2	3257157	3258097	-1.24471	0.349709	-3.55928	0.000371878	0.00404405	Closed
chr2	3481458	3482131	-2.10405	0.610933	-3.44399	0.000573202	0.00572688	Closed
chr2	3966482	3967220	1.64619	0.428528	3.84149	0.000122292	0.00164813	Open
chr2	4134360	4136140	-1.44968	0.452809	-3.20153	0.001367	0.0112572	Closed
chr2	4298533	4300096	1.98238	0.283025	7.00428	2.48262e-12	3.80399e-10	Open
chr2	4692652	4693773	-1.69807	0.63517	-2.67341	0.00750848	0.0415524	Closed
chr2	5661105	5661949	-1.596	0.340146	-4.6921	2.70417e-06	7.05408e-05	Closed
chr2	6345343	6346142	1.57722	0.398915	3.95378	7.69261e-05	0.00112595	Open
chr2	6360666	6361668	-2.98446	0.578562	-5.15841	2.49061e-07	9.25061e-06	Closed
chr2	6780418	6781773	-1.17574	0.240314	-4.89251	9.95587e-07	2.99875e-05	Closed
chr2	7014020	7014907	1.6727	0.353333	4.73406	2.20069e-06	5.92549e-05	Open
chr2	7430721	7431487	1.63263	0.593178	2.75235	0.00591696	0.0346502	Open
chr2	7773166	7773913	-2.34816	0.626635	-3.74725	0.000178785	0.00223368	Closed
chr2	7845270	7845903	-2.14373	0.8172	-2.62326	0.00870931	0.0463402	Closed
chr2	7897029	7897972	1.31411	0.421397	3.11847	0.00181794	0.0140373	Open
chr2	7997205	7997818	1.41888	0.546854	2.59461	0.00946973	0.0493598	Open
chr2	8023110	8023780	-2.00904	0.621931	-3.23032	0.00123651	0.0104094	Closed
chr2	8154348	8154890	-3.90051	0.756423	-5.15652	2.51586e-07	9.32238e-06	Closed
chr2	8217137	8217855	2.02041	0.412791	4.89451	9.85526e-07	2.979e-05	Open
chr2	8234658	8235497	1.513	0.38047	3.97667	6.98874e-05	0.00104054	Open
chr2	8303260	8304053	0.815312	0.310272	2.62773	0.00859559	0.0458671	ns
chr2	8313042	8313693	1.32757	0.503805	2.63509	0.00841155	0.0450783	Open
chr2	8543421	8544303	0.949782	0.256518	3.70259	0.000213406	0.00258336	ns
chr2	8790566	8791355	2.53312	0.600072	4.22135	2.4284e-05	0.000430232	Open
chr2	9142605	9143840	-1.46706	0.280616	-5.22798	1.71371e-07	6.70961e-06	Closed
chr2	9191361	9192480	-2.69012	0.319279	-8.42562	3.58838e-17	1.66449e-14	Closed
chr2	9330133	9331428	-1.54429	0.332811	-4.64015	3.4816e-06	8.68256e-05	Closed
chr2	9537301	9538596	-1.0486	0.363145	-2.88755	0.0038825	0.0253455	Closed
chr2	9618269	9619315	1.33847	0.381749	3.50614	0.000454654	0.00475472	Open
chr2	9642677	9644114	-1.08175	0.339767	-3.18378	0.00145364	0.0117807	Closed
chr2	9681170	9681974	-1.2125	0.461012	-2.63009	0.00853624	0.0456172	Closed
chr2	9690038	9691073	-2.12856	0.369915	-5.75418	8.70636e-09	5.03666e-07	Closed
chr2	9692660	9693613	-1.03292	0.299706	-3.44645	0.000567995	0.00568596	Closed
chr2	9738809	9739919	-2.1227	0.786184	-2.7	0.00693391	0.039141	Closed
chr2	9778592	9780617	-1.16307	0.367442	-3.16533	0.00154907	0.0123997	Closed
chr2	10057162	10058081	-1.48761	0.437761	-3.39822	0.000678248	0.00652099	Closed
chr2	10097192	10097934	-1.61176	0.495224	-3.2546	0.00113553	0.00975576	Closed
chr2	10159340	10160154	-1.51311	0.440514	-3.43487	0.000592833	0.00587012	Closed
chr2	10302186	10304110	0.50565	0.185564	2.72493	0.00643146	0.0369881	ns
chr2	10329609	10332649	-1.19954	0.240673	-4.98413	6.2241e-07	2.04362e-05	Closed
chr2	10343481	10344855	-1.14504	0.331491	-3.45422	0.000551889	0.00555635	Closed
chr2	10380012	10380588	1.43921	0.347396	4.14284	3.43027e-05	0.000573855	Open
chr2	10474616	10475559	-2.29427	0.391298	-5.86322	4.53985e-09	2.87396e-07	Closed
chr2	10536901	10538596	-1.73182	0.366574	-4.72434	2.30867e-06	6.17711e-05	Closed
chr2	10711980	10712936	-2.55139	0.389979	-6.54237	6.05499e-11	6.44989e-09	Closed
chr2	10863765	10864477	2.32101	0.711009	3.26439	0.001097	0.00949508	Open
chr2	11374225	11375378	-1.19634	0.31851	-3.75604	0.000172622	0.00217584	Closed
chr2	11377870	11378318	1.30929	0.46931	2.78981	0.00527389	0.0317366	Open
chr2	11696784	11697756	-2.02924	0.284788	-7.12544	1.03748e-12	1.70763e-10	Closed
chr2	11701109	11702582	-0.832009	0.25989	-3.20139	0.00136767	0.0112573	ns
chr2	11743944	11744605	-2.23613	0.402684	-5.55307	2.80702e-08	1.37947e-06	Closed
chr2	11829041	11830687	-1.67674	0.260878	-6.42728	1.29906e-10	1.30365e-08	Closed
chr2	11852678	11853266	-2.51471	0.657833	-3.82272	0.000131988	0.00175151	Closed
chr2	11949946	11950616	1.61576	0.532059	3.03681	0.00239093	0.0174029	Open
chr2	12013925	12014756	-1.61696	0.59183	-2.73214	0.00629236	0.0363233	Closed
chr2	12031865	12032932	1.33991	0.373323	3.58914	0.000331771	0.00368487	Open
chr2	12044587	12045469	1.35236	0.370171	3.65333	0.00025886	0.0030183	Open
chr2	12106121	12106915	-2.44753	0.613222	-3.99127	6.5721e-05	0.000989241	Closed
chr2	12127640	12128189	1.55817	0.574256	2.71338	0.00666011	0.0380288	Open
chr2	12155195	12156308	-1.85757	0.561178	-3.31013	0.000932516	0.00837219	Closed
chr2	12192486	12193469	-1.84818	0.489461	-3.77595	0.000159402	0.00204818	Closed
chr2	12325345	12326472	-2.71364	0.538725	-5.03715	4.72513e-07	1.61052e-05	Closed
chr2	12412701	12413442	-1.68748	0.398997	-4.2293	2.34418e-05	0.000418216	Closed
chr2	12456128	12457008	1.18272	0.348585	3.39292	0.000691518	0.00662993	Open
chr2	12587638	12588548	-2.31785	0.453755	-5.10814	3.25347e-07	1.16918e-05	Closed
chr2	12797676	12798343	-2.79308	0.63721	-4.38331	1.16891e-05	0.000235928	Closed
chr2	14234660	14236245	-1.70496	0.343231	-4.96738	6.7864e-07	2.19019e-05	Closed
chr2	15300532	15301226	-1.99404	0.425904	-4.68191	2.84217e-06	7.3353e-05	Closed
chr2	16625033	16626982	-1.2954	0.243016	-5.33053	9.79285e-08	4.07561e-06	Closed
chr2	16630417	16631033	-1.30926	0.358559	-3.65144	0.000260773	0.00303575	Closed
chr2	16638822	16640054	-2.09215	0.368967	-5.67028	1.42564e-08	7.67318e-07	Closed
chr2	16706910	16707821	-1.43647	0.379223	-3.78794	0.000151904	0.00196371	Closed
chr2	17171328	17171927	-1.39593	0.511007	-2.73172	0.00630044	0.0363658	Closed
chr2	17812805	17814500	-1.22085	0.206169	-5.9216	3.1883e-09	2.12375e-07	Closed
chr2	17830140	17831280	-1.05001	0.300649	-3.49246	0.000478585	0.00495421	Closed
chr2	17877758	17879813	-0.666412	0.211215	-3.15513	0.00160424	0.012742	ns
chr2	17911901	17912973	-1.26531	0.2598	-4.87033	1.11415e-06	3.30129e-05	Closed
chr2	17918575	17919676	-1.25983	0.418441	-3.01078	0.0026058	0.0185981	Closed
chr2	18077305	18078369	-1.08109	0.408966	-2.64347	0.00820601	0.0443119	Closed
chr2	18159511	18160651	-3.25633	0.453579	-7.17919	7.01252e-13	1.22537e-10	Closed
chr2	19098972	19099801	-1.54419	0.41122	-3.75513	0.000173248	0.00218213	Closed
chr2	19362120	19363459	-1.5546	0.360781	-4.30897	1.64019e-05	0.000313676	Closed
chr2	19473957	19474739	1.0421	0.393457	2.64859	0.00808294	0.0438562	Open
chr2	19891805	19892465	-1.67999	0.624046	-2.69209	0.00710064	0.0398135	Closed
chr2	20036085	20036856	-1.38943	0.478445	-2.90406	0.00368362	0.024378	Closed
chr2	20217270	20217877	1.805	0.539756	3.3441	0.000825494	0.00761664	Open
chr2	20290930	20291591	-2.36831	0.482632	-4.90709	9.24395e-07	2.82095e-05	Closed
chr2	20474332	20475070	-1.56801	0.483949	-3.24004	0.00119513	0.0101431	Closed
chr2	20507043	20507529	1.4298	0.537199	2.66158	0.00777744	0.0426186	Open
chr2	20524389	20526890	-0.789978	0.180455	-4.3777	1.19936e-05	0.000241311	ns
chr2	20578607	20580201	-0.664505	0.240867	-2.75881	0.00580131	0.0341611	ns
chr2	20675603	20676844	0.872063	0.234145	3.72445	0.000195738	0.00240774	ns
chr2	22220549	22221891	-2.17191	0.41423	-5.24325	1.57772e-07	6.29903e-06	Closed
chr2	23319972	23320711	-1.67024	0.610207	-2.73716	0.00619715	0.0359281	Closed
chr2	23375428	23376119	1.23553	0.477226	2.58898	0.00962609	0.0499351	Open
chr2	23496769	23497877	-2.44002	0.405474	-6.01771	1.76907e-09	1.29769e-07	Closed
chr2	23614370	23615323	-2.6523	0.454314	-5.83804	5.28175e-09	3.26662e-07	Closed
chr2	23683745	23685408	-1.2089	0.232736	-5.19428	2.05509e-07	7.83115e-06	Closed
chr2	24049442	24049890	1.50719	0.439185	3.43179	0.00059961	0.00592343	Open
chr2	24785532	24786278	1.95605	0.321092	6.09187	1.11597e-09	8.58841e-08	Open
chr2	24993136	24994426	-1.66296	0.454001	-3.6629	0.000249373	0.00293113	Closed
chr2	25031927	25032593	-1.2211	0.446003	-2.73789	0.00618354	0.0358564	Closed
chr2	25105295	25106240	-2.56139	0.394184	-6.49795	8.1421e-11	8.46115e-09	Closed
chr2	25226286	25226939	1.15252	0.440031	2.61918	0.00881405	0.0467612	Open
chr2	25228596	25229339	-1.76335	0.451071	-3.90926	9.25806e-05	0.00130999	Closed
chr2	25273215	25273915	1.2404	0.344498	3.60059	0.0003175	0.00355812	Open
chr2	25294359	25295773	1.46305	0.245315	5.96399	2.46158e-09	1.71116e-07	Open
chr2	25960690	25961735	-2.87453	0.458299	-6.27218	3.56038e-10	3.13216e-08	Closed
chr2	26754744	26755739	-1.12233	0.393965	-2.84879	0.00438854	0.0276924	Closed
chr2	26809988	26810670	-1.63398	0.463023	-3.52893	0.000417236	0.00442452	Closed
chr2	27080977	27081749	-1.52242	0.246361	-6.17961	6.42603e-10	5.20447e-08	Closed
chr2	27683290	27684089	0.902606	0.318772	2.83151	0.00463293	0.0288176	ns
chr2	27954621	27955654	-1.38901	0.449146	-3.09257	0.00198432	0.0150264	Closed
chr2	28246787	28247873	-3.45216	0.432431	-7.98314	1.42656e-15	4.78593e-13	Closed
chr2	28390124	28390988	-0.990435	0.31075	-3.18725	0.00143635	0.0116757	ns
chr2	28717222	28717993	-2.36645	0.558907	-4.23406	2.29505e-05	0.000410598	Closed
chr2	30146245	30148203	0.656052	0.158134	4.1487	3.34363e-05	0.000562496	ns
chr2	30224952	30225908	-1.15172	0.335971	-3.42804	0.000607948	0.0059944	Closed
chr2	30281962	30282597	2.16861	0.768593	2.82153	0.00477951	0.0294956	Open
chr2	30421552	30422956	1.09018	0.286388	3.80665	0.000140864	0.00184483	Open
chr2	30798173	30799087	-1.44635	0.498807	-2.89962	0.00373612	0.024604	Closed
chr2	30865822	30867512	-1.35697	0.356134	-3.81027	0.000138813	0.00182452	Closed
chr2	31214086	31214598	-1.89662	0.714067	-2.65608	0.00790543	0.0431593	Closed
chr2	31218987	31220447	0.716854	0.276446	2.59311	0.0095112	0.0495153	ns
chr2	31241665	31242251	-1.61478	0.53041	-3.0444	0.00233141	0.0170818	Closed
chr2	31297583	31298374	-1.36573	0.470635	-2.90188	0.00370932	0.0244939	Closed
chr2	31729506	31730157	-1.85567	0.630683	-2.94232	0.00325768	0.0221243	Closed
chr2	32165229	32166531	-1.47309	0.295979	-4.97702	6.45697e-07	2.10249e-05	Closed
chr2	32834872	32835689	1.33878	0.425082	3.14947	0.00163567	0.0129235	Open
chr2	33554423	33555423	-2.65584	0.330449	-8.03706	9.20161e-16	3.23165e-13	Closed
chr2	34120454	34121969	-1.59032	0.352077	-4.51697	6.27319e-06	0.00014138	Closed
chr2	34911943	34912628	1.11106	0.399109	2.78386	0.00537162	0.0322002	Open
chr2	35972982	35973874	-1.78755	0.435924	-4.10061	4.12061e-05	0.000670655	Closed
chr2	36355316	36358139	-0.523699	0.194072	-2.69848	0.00696565	0.0392594	ns
chr2	36469253	36470759	-1.36966	0.350548	-3.90721	9.33663e-05	0.00131868	Closed
chr2	36597370	36598431	-0.600581	0.174316	-3.44536	0.000570294	0.00570338	ns
chr2	36707948	36708605	-2.46713	0.663661	-3.71745	0.000201244	0.00246183	Closed
chr2	36792756	36793503	-2.30883	0.491275	-4.69967	2.60586e-06	6.83591e-05	Closed
chr2	37012599	37013566	-1.29941	0.395458	-3.28582	0.00101685	0.00893472	Closed
chr2	37089795	37090718	0.958578	0.353469	2.71191	0.00668962	0.0381546	ns
chr2	37156238	37157514	-0.737454	0.247639	-2.97794	0.00290191	0.0202167	ns
chr2	37343247	37343978	-1.86848	0.520179	-3.59199	0.000328166	0.00365438	Closed
chr2	37349341	37350516	1.8274	0.272544	6.70498	2.01429e-11	2.40134e-09	Open
chr2	37376234	37376848	1.77917	0.433388	4.10526	4.03868e-05	0.000660904	Open
chr2	37379769	37380541	1.57718	0.391836	4.0251	5.69523e-05	0.000876874	Open
chr2	37390022	37391153	-2.72323	0.29391	-9.26552	1.94124e-20	1.71002e-17	Closed
chr2	37555067	37556115	1.41773	0.32152	4.40945	1.03635e-05	0.000213911	Open
chr2	37635220	37636657	-1.1647	0.384327	-3.03049	0.00244155	0.017668	Closed
chr2	37653400	37654374	-1.56039	0.406537	-3.83825	0.000123916	0.0016665	Closed
chr2	37654602	37655621	2.34811	0.385342	6.09358	1.10412e-09	8.52295e-08	Open
chr2	37656462	37657727	-1.72462	0.464779	-3.71063	0.000206747	0.00251588	Closed
chr2	37713036	37713830	-1.519	0.373005	-4.07233	4.65453e-05	0.000742396	Closed
chr2	37734779	37735984	-0.98512	0.308377	-3.19453	0.00140059	0.0114525	ns
chr2	37822447	37823386	-2.10299	0.487903	-4.31026	1.63063e-05	0.000312083	Closed
chr2	37855278	37855784	-1.94391	0.560876	-3.46584	0.000528575	0.00536397	Closed
chr2	37934330	37935520	1.22758	0.405327	3.02861	0.00245684	0.0177435	Open
chr2	39128904	39129307	1.10176	0.383316	2.8743	0.00404926	0.0261366	Open
chr2	39469708	39470481	-1.04943	0.39395	-2.66387	0.00772472	0.0423904	Closed
chr2	39513337	39514162	-2.04352	0.682659	-2.99347	0.0027582	0.0194255	Closed
chr2	39731997	39733082	-2.29011	0.333143	-6.87424	6.23207e-12	8.5942e-10	Closed
chr2	39851301	39852502	-1.10157	0.269572	-4.08636	4.38194e-05	0.00070665	Closed
chr2	39919758	39921040	1.40987	0.290075	4.86035	1.17178e-06	3.452e-05	Open
chr2	40028744	40029994	-0.954538	0.327848	-2.91152	0.00359671	0.0239093	ns
chr2	40036890	40037787	1.42828	0.458954	3.11204	0.00185799	0.0142796	Open
chr2	40256552	40257073	-2.04094	0.499124	-4.08904	4.33165e-05	0.00070031	Closed
chr2	40363447	40364092	1.19456	0.449312	2.65864	0.00784576	0.0428932	Open
chr2	40482341	40483001	-1.67961	0.55596	-3.02109	0.00251863	0.0181092	Closed
chr2	40957335	40958240	-2.12183	0.44453	-4.77319	1.81328e-06	5.02829e-05	Closed
chr2	41509878	41510931	-2.32876	0.454186	-5.12732	2.93898e-07	1.07343e-05	Closed
chr2	41972668	41973827	-2.00884	0.430861	-4.66239	3.12563e-06	7.9463e-05	Closed
chr2	42028446	42029690	-1.01195	0.314439	-3.21827	0.00128965	0.0107644	Closed
chr2	42059629	42060836	-2.17032	0.673508	-3.22242	0.00127114	0.0106343	Closed
chr2	42098186	42098577	2.1714	0.548226	3.96077	7.47083e-05	0.00109759	Open
chr2	42099172	42099952	1.89035	0.425962	4.43783	9.0872e-06	0.000191439	Open
chr2	42101849	42102889	1.07706	0.308814	3.48775	0.000487107	0.00502408	Open
chr2	42105285	42106454	1.49749	0.421106	3.55608	0.000376429	0.00408137	Open
chr2	42141476	42142859	-1.87075	0.549861	-3.40222	0.000668414	0.00644223	Closed
chr2	42252424	42252875	3.29582	0.772171	4.26825	1.97013e-05	0.000362364	Open
chr2	42752176	42753470	-1.12453	0.31738	-3.54315	0.00039537	0.00423544	Closed
chr2	42753901	42754961	1.31572	0.323492	4.06725	4.75715e-05	0.000754518	Open
chr2	42949006	42949742	0.951059	0.341487	2.78505	0.00535196	0.032108	ns
chr2	42950710	42951819	-3.03845	0.490129	-6.19929	5.67192e-10	4.66144e-08	Closed
chr2	43105746	43106507	-1.24351	0.450477	-2.76042	0.00577274	0.034044	Closed
chr2	43106985	43108058	-1.14291	0.394823	-2.89474	0.00379469	0.0248709	Closed
chr2	43162176	43163480	-1.94	0.617264	-3.1429	0.00167282	0.0131557	Closed
chr2	43168477	43170985	-0.933296	0.329021	-2.83659	0.00455984	0.0284775	ns
chr2	43201466	43202118	-2.78431	0.499059	-5.57912	2.41744e-08	1.22005e-06	Closed
chr2	43210162	43211314	-1.20733	0.251942	-4.7921	1.65043e-06	4.63463e-05	Closed
chr2	43212944	43213459	-1.69012	0.420779	-4.01664	5.90336e-05	0.000904543	Closed
chr2	43773714	43774646	-1.10144	0.306185	-3.59731	0.000321519	0.00359921	Closed
chr2	44081339	44081789	-1.84903	0.699367	-2.64387	0.00819649	0.0442831	Closed
chr2	44753327	44753984	1.89036	0.72878	2.59387	0.00949015	0.0494511	Open
chr2	44778208	44779351	-1.8093	0.271974	-6.65246	2.88237e-11	3.31239e-09	Closed
chr2	45700215	45701150	-1.55738	0.481484	-3.23455	0.00121837	0.0102941	Closed
chr2	45743354	45743921	-2.84199	0.683193	-4.15986	3.18438e-05	0.000541059	Closed
chr2	45753979	45754625	1.56849	0.52034	3.01435	0.00257532	0.018427	Open
chr2	45758960	45760008	-1.7953	0.384662	-4.66721	3.05315e-06	7.78531e-05	Closed
chr2	45789166	45789833	-1.44819	0.559069	-2.59037	0.00958736	0.0497798	Closed
chr2	45859889	45861442	-0.786762	0.275595	-2.85477	0.00430676	0.0273897	ns
chr2	45918766	45919981	-1.57676	0.439034	-3.59144	0.000328856	0.00365886	Closed
chr2	45928811	45930433	-1.58376	0.432833	-3.65906	0.000253143	0.00296623	Closed
chr2	46277165	46278110	-2.42733	0.48412	-5.0139	5.33385e-07	1.79049e-05	Closed
chr2	46351328	46353380	-1.0244	0.213967	-4.78767	1.68733e-06	4.71749e-05	Closed
chr2	46461304	46462540	-1.17346	0.365742	-3.20844	0.00133456	0.0110416	Closed
chr2	46490347	46491362	-2.60775	0.279874	-9.31756	1.19043e-20	1.12483e-17	Closed
chr2	46616299	46617640	-0.714928	0.261052	-2.73864	0.00616939	0.0357878	ns
chr2	46634968	46635384	2.10629	0.811631	2.59513	0.00945551	0.0493092	Open
chr2	46829451	46829988	-2.66365	0.734673	-3.62563	0.000288262	0.00328824	Closed
chr2	46876741	46877417	-1.04943	0.396496	-2.64677	0.00812643	0.0440126	Closed
chr2	46970120	46971114	-2.34643	0.371548	-6.31529	2.69664e-10	2.48363e-08	Closed
chr2	46977740	46978467	-0.863677	0.319737	-2.70121	0.00690876	0.0390379	ns
chr2	46979556	46980013	-1.2169	0.386339	-3.14984	0.00163362	0.012915	Closed
chr2	47039008	47039534	-1.1717	0.399105	-2.93582	0.00332663	0.0224988	Closed
chr2	47042900	47043691	-2.52879	0.43331	-5.83599	5.34728e-09	3.30314e-07	Closed
chr2	47056596	47058864	-1.57451	0.248306	-6.34099	2.28294e-10	2.13342e-08	Closed
chr2	47071040	47073371	-1.78742	0.220482	-8.10689	5.19309e-16	1.89266e-13	Closed
chr2	47083776	47084618	-0.949089	0.313188	-3.03042	0.00244217	0.017668	ns
chr2	47085949	47086613	-1.53094	0.459444	-3.33216	0.000861744	0.00787986	Closed
chr2	47120875	47121987	-2.15661	0.46191	-4.66889	3.0283e-06	7.74903e-05	Closed
chr2	47297999	47298596	-1.4691	0.398089	-3.69037	0.000223928	0.0026865	Closed
chr2	47309872	47311253	1.62504	0.31378	5.1789	2.23195e-07	8.3799e-06	Open
chr2	47505034	47505354	2.65143	0.71157	3.72616	0.000194417	0.00239381	Open
chr2	47634626	47635480	-3.76238	0.608561	-6.18242	6.31268e-10	5.12895e-08	Closed
chr2	47652076	47652832	-1.51942	0.468397	-3.24386	0.00117921	0.0100406	Closed
chr2	47654863	47655653	1.28802	0.436835	2.94854	0.00319281	0.021782	Open
chr2	47658609	47660384	-1.30844	0.450579	-2.9039	0.00368542	0.0243865	Closed
chr2	47688222	47689762	-1.50888	0.327914	-4.60146	4.19537e-06	0.000100689	Closed
chr2	47697205	47697473	1.54362	0.584537	2.64075	0.00827222	0.0445704	Open
chr2	47737911	47739125	-1.38588	0.302771	-4.57733	4.70947e-06	0.000110786	Closed
chr2	47888438	47889330	1.61762	0.500499	3.23202	0.00122918	0.01037	Open
chr2	47905194	47907256	-0.497591	0.174447	-2.85238	0.00433926	0.0274972	ns
chr2	48111099	48112288	-1.12597	0.332611	-3.38526	0.000711113	0.00677063	Closed
chr2	48227261	48228481	-1.87763	0.428297	-4.38393	1.16556e-05	0.000235531	Closed
chr2	48447735	48449304	1.24199	0.386575	3.2128	0.00131447	0.0109128	Open
chr2	48485856	48486398	-2.32131	0.821026	-2.82732	0.0046939	0.0291165	Closed
chr2	51212321	51212825	-1.67464	0.625827	-2.67589	0.00745319	0.0413271	Closed
chr2	52931674	52932143	1.92283	0.699096	2.75045	0.00595135	0.0348156	Open
chr2	54099977	54100600	1.37825	0.388918	3.5438	0.00039441	0.00423048	Open
chr2	54115103	54116287	-0.901159	0.221228	-4.07344	4.63247e-05	0.000740035	ns
chr2	54330163	54331419	-0.527702	0.203685	-2.59077	0.00957603	0.0497462	ns
chr2	54380440	54381289	-1.97823	0.657574	-3.00837	0.00262651	0.0187041	Closed
chr2	54429587	54430634	-1.57711	0.381529	-4.13366	3.57034e-05	0.000593012	Closed
chr2	54524383	54525214	-1.67614	0.410661	-4.08157	4.47323e-05	0.000719325	Closed
chr2	54570798	54571571	-1.00653	0.32029	-3.14255	0.00167484	0.0131675	Closed
chr2	54574233	54575045	1.70323	0.410965	4.14446	3.40617e-05	0.000570573	Open
chr2	54595859	54597446	-1.18367	0.294072	-4.02509	5.69528e-05	0.000876874	Closed
chr2	54618363	54619317	-1.32329	0.454322	-2.91267	0.00358353	0.0238374	Closed
chr2	54755580	54756084	1.96168	0.6871	2.85502	0.00430344	0.0273755	Open
chr2	55102788	55103739	-1.47903	0.363181	-4.07243	4.65253e-05	0.00074231	Closed
chr2	55111550	55113428	-1.42105	0.283532	-5.01194	5.38845e-07	1.80644e-05	Closed
chr2	55120220	55121420	-1.91393	0.409638	-4.67226	2.97902e-06	7.65364e-05	Closed
chr2	55136543	55138313	-1.38404	0.316423	-4.374	1.21991e-05	0.00024477	Closed
chr2	55419294	55420566	-0.68043	0.258923	-2.62792	0.00859083	0.0458465	ns
chr2	55871398	55872394	-2.2121	0.376642	-5.87321	4.27447e-09	2.73996e-07	Closed
chr2	56008449	56010018	-2.15774	0.30785	-7.00904	2.3996e-12	3.69901e-10	Closed
chr2	57990096	57990785	2.04187	0.574783	3.55242	0.000381698	0.00412098	Open
chr2	58032123	58033019	-1.17223	0.444434	-2.63758	0.00834989	0.0448752	Closed
chr2	58447885	58448571	-1.68131	0.472518	-3.55818	0.000373431	0.00405576	Closed
chr2	58571176	58571620	-1.29385	0.493804	-2.62017	0.00878872	0.0466634	Closed
chr2	58870545	58871274	1.05596	0.38078	2.77315	0.0055516	0.0330321	Open
chr2	59413557	59414706	-3.21648	0.374241	-8.59468	8.34981e-18	4.39217e-15	Closed
chr2	59583031	59583719	2.3346	0.693048	3.36859	0.000755536	0.00710993	Open
chr2	59998048	59999112	-1.68953	0.405139	-4.17024	3.04283e-05	0.000520649	Closed
chr2	60099634	60100699	-3.2773	0.311126	-10.5337	6.0425e-26	1.40142e-22	Closed
chr2	60350745	60352996	-0.889427	0.253769	-3.50487	0.000456824	0.0047735	ns
chr2	60358257	60358977	-1.0842	0.387602	-2.79721	0.00515457	0.0311841	Closed
chr2	60399791	60401477	-1.87734	0.298365	-6.29208	3.13234e-10	2.82375e-08	Closed
chr2	60413283	60414459	-1.62332	0.273437	-5.93671	2.90793e-09	1.96705e-07	Closed
chr2	60551346	60551953	0.978612	0.370982	2.63789	0.00834225	0.0448388	ns
chr2	60553553	60554624	-0.942818	0.268023	-3.51768	0.000435339	0.00459225	ns
chr2	60565416	60565867	-1.54158	0.549971	-2.80303	0.00506257	0.0307561	Closed
chr2	60819014	60820084	-1.04252	0.324622	-3.21149	0.00132048	0.0109483	Closed
chr2	60840547	60841553	1.14615	0.311703	3.67706	0.000235936	0.00280485	Open
chr2	61493367	61494441	-1.27143	0.40709	-3.1232	0.00178894	0.0138743	Closed
chr2	61536418	61537076	-0.63924	0.245814	-2.60051	0.00930858	0.048769	ns
chr2	62140599	62142546	-1.70656	0.250427	-6.81459	9.45355e-12	1.22116e-09	Closed
chr2	62146851	62147795	-1.89313	0.453293	-4.17641	2.9615e-05	0.000509123	Closed
chr2	62293018	62294668	-1.56286	0.324578	-4.81506	1.47156e-06	4.20173e-05	Closed
chr2	62411194	62412415	-1.75466	0.352243	-4.9814	6.31268e-07	2.06738e-05	Closed
chr2	64402956	64404732	-1.6934	0.369985	-4.57694	4.71831e-06	0.000110892	Closed
chr2	64636250	64637624	-1.28193	0.270876	-4.73255	2.21717e-06	5.96042e-05	Closed
chr2	64643161	64643657	1.5514	0.4861	3.19152	0.00141525	0.0115483	Open
chr2	64643997	64645460	-0.961206	0.328381	-2.9271	0.00342138	0.0229852	ns
chr2	64695481	64696489	-2.75805	0.504237	-5.46975	4.50684e-08	2.10006e-06	Closed
chr2	64839685	64840622	-1.60781	0.28138	-5.71402	1.10338e-08	6.09955e-07	Closed
chr2	64914914	64915653	0.980718	0.377097	2.60071	0.00930316	0.0487518	ns
chr2	64937694	64938466	1.46773	0.544955	2.69331	0.0070747	0.0397117	Open
chr2	64988344	64990027	-0.951992	0.2592	-3.67281	0.000239897	0.0028442	ns
chr2	65017156	65018321	-1.50346	0.459264	-3.27363	0.00106177	0.00925263	Closed
chr2	65025617	65026252	-1.68438	0.495076	-3.40226	0.000668311	0.00644223	Closed
chr2	65053219	65053609	1.15464	0.399986	2.88671	0.00389293	0.0253909	Open
chr2	65081032	65082066	-2.0044	0.420394	-4.7679	1.86156e-06	5.14541e-05	Closed
chr2	65208494	65208896	3.43605	0.953386	3.60405	0.000313297	0.0035203	Open
chr2	65312780	65313599	-1.90554	0.48449	-3.93309	8.3861e-05	0.00120737	Closed
chr2	65323167	65323712	2.65389	0.700586	3.7881	0.000151805	0.00196293	Open
chr2	65370279	65371499	-1.61751	0.371472	-4.35431	1.33486e-05	0.000264915	Closed
chr2	65554592	65555817	-1.49067	0.269799	-5.5251	3.29291e-08	1.58357e-06	Closed
chr2	66769196	66770239	-1.56731	0.4955	-3.16309	0.00156102	0.0124569	Closed
chr2	66960320	66960722	-2.17864	0.814541	-2.67469	0.00747993	0.0414303	Closed
chr2	67671190	67672086	-2.12765	0.490359	-4.33896	1.43161e-05	0.000280408	Closed
chr2	68089777	68090358	2.85212	0.912976	3.12398	0.0017842	0.013848	Open
chr2	68120901	68121755	2.2133	0.53728	4.11944	3.79787e-05	0.000626115	Open
chr2	68127337	68128401	1.24531	0.368969	3.3751	0.00073789	0.00697354	Open
chr2	68357830	68358402	1.39556	0.49901	2.79666	0.00516342	0.0312229	Open
chr2	68423819	68424780	1.17932	0.420456	2.80485	0.00503407	0.0306513	Open
chr2	68689605	68690535	0.922099	0.333762	2.76275	0.00573169	0.0338449	ns
chr2	68767233	68768124	1.63762	0.401077	4.08305	4.44481e-05	0.000715657	Open
chr2	68774218	68775464	1.14433	0.236164	4.84547	1.26312e-06	3.68283e-05	Open
chr2	68776117	68776515	1.75686	0.577125	3.04416	0.00233332	0.0170863	Open
chr2	68789346	68790199	2.67667	0.325384	8.22618	1.9328e-16	7.88954e-14	Open
chr2	68809506	68810420	0.961883	0.298604	3.22127	0.00127623	0.0106734	ns
chr2	68831997	68832724	-1.16041	0.333067	-3.484	0.000493976	0.00507953	Closed
chr2	68908024	68908988	0.76115	0.268762	2.83206	0.00462492	0.0287856	ns
chr2	69162993	69163603	-2.05804	0.763638	-2.69505	0.00703791	0.0395487	Closed
chr2	69619411	69620333	-2.27766	0.513362	-4.43675	9.13277e-06	0.000191956	Closed
chr2	69648095	69648802	2.4176	0.517051	4.67574	2.92893e-06	7.53635e-05	Open
chr2	69740708	69742652	-0.887111	0.305853	-2.90045	0.00372626	0.0245697	ns
chr2	69766737	69767576	-1.58219	0.292962	-5.40066	6.63958e-08	2.93074e-06	Closed
chr2	70029919	70030533	-1.87685	0.716384	-2.61989	0.00879575	0.0466959	Closed
chr2	70135748	70136496	-1.67672	0.390749	-4.29104	1.77841e-05	0.000333731	Closed
chr2	70440290	70441286	-1.73242	0.370853	-4.67144	2.99099e-06	7.68054e-05	Closed
chr2	70523641	70524798	1.30101	0.385425	3.37553	0.000736726	0.00696641	Open
chr2	70553409	70554586	0.997304	0.372036	2.68066	0.00734761	0.0408514	ns
chr2	71071787	71072489	-1.76138	0.282155	-6.24258	4.30422e-10	3.6421e-08	Closed
chr2	71941616	71943168	-1.90704	0.384157	-4.96422	6.89773e-07	2.2177e-05	Closed
chr2	72125862	72127200	-1.15412	0.315394	-3.65929	0.000252913	0.00296454	Closed
chr2	73033513	73034163	2.08229	0.585935	3.55378	0.000379731	0.00411105	Open
chr2	73828462	73829627	-1.02068	0.330348	-3.08971	0.00200352	0.0151471	Closed
chr2	73939315	73940007	-1.79111	0.572987	-3.12592	0.00177249	0.0137775	Closed
chr2	73970506	73971598	-1.28034	0.309567	-4.13591	3.53556e-05	0.000589345	Closed
chr2	74185711	74186454	-0.915776	0.306698	-2.98592	0.00282723	0.019791	ns
chr2	74206006	74206800	2.89853	0.671288	4.31787	1.57542e-05	0.000303109	Open
chr2	74440056	74441004	-0.588577	0.215797	-2.72746	0.00638244	0.0367393	ns
chr2	74503107	74503579	1.60048	0.568176	2.81687	0.00484934	0.0298327	Open
chr2	74553980	74555484	-0.800037	0.297423	-2.6899	0.00714742	0.0400187	ns
chr2	74573694	74574476	-2.58475	0.541644	-4.77205	1.82363e-06	5.05427e-05	Closed
chr2	74653715	74654791	0.856567	0.240565	3.56064	0.000369949	0.00402909	ns
chr2	74684190	74684855	2.01026	0.590276	3.40563	0.000660116	0.00638275	Open
chr2	75211207	75211917	1.4136	0.508527	2.7798	0.00543921	0.0325358	Open
chr2	75388974	75389929	-1.92896	0.38228	-5.04593	4.51316e-07	1.55175e-05	Closed
chr2	75523482	75524282	-2.58691	0.447429	-5.78171	7.39432e-09	4.36676e-07	Closed
chr2	75605547	75606555	-1.97575	0.347075	-5.69257	1.25145e-08	6.80744e-07	Closed
chr2	75946330	75946922	-2.40153	0.591508	-4.06001	4.90715e-05	0.000774218	Closed
chr2	76009488	76009903	-3.02288	1.06085	-2.84947	0.00437917	0.0276549	Closed
chr2	76197690	76198432	1.67745	0.580967	2.88733	0.00388525	0.0253603	Open
chr2	76330383	76331416	1.62075	0.432199	3.75	0.000176832	0.00221799	Open
chr2	76391329	76392258	-1.67865	0.286264	-5.86398	4.51904e-09	2.86434e-07	Closed
chr2	76395480	76396137	-1.8079	0.432606	-4.17909	2.92681e-05	0.000503668	Closed
chr2	76415637	76416338	1.68022	0.411766	4.08051	4.49375e-05	0.00072217	Open
chr2	77108784	77109183	2.255	0.767444	2.93833	0.00329988	0.0223514	Open
chr2	78977426	78978208	-1.16789	0.266472	-4.38278	1.17176e-05	0.000236316	Closed
chr2	78980659	78981649	-2.04082	0.46782	-4.36241	1.2864e-05	0.000256999	Closed
chr2	79099079	79100967	-1.24501	0.411993	-3.02192	0.00251179	0.0180738	Closed
chr2	79626872	79627776	-1.3243	0.473678	-2.79577	0.0051776	0.0312789	Closed
chr2	80830964	80831274	3.2281	1.17146	2.75562	0.00585815	0.0343887	Open
chr2	82119926	82120766	1.58094	0.493537	3.20328	0.00135872	0.0111999	Open
chr2	83342651	83343781	-0.682716	0.253294	-2.69536	0.00703136	0.0395249	ns
chr2	84200733	84201775	-2.81112	0.344541	-8.15903	3.37726e-16	1.28598e-13	Closed
chr2	84212559	84213504	-1.24913	0.426171	-2.93105	0.00337817	0.0227698	Closed
chr2	84458640	84459965	-0.621631	0.225069	-2.76195	0.00574572	0.0339042	ns
chr2	84516112	84516807	-1.54795	0.504591	-3.06773	0.0021569	0.0160826	Closed
chr2	84832682	84833571	-2.68509	0.352798	-7.61084	2.72325e-14	6.87877e-12	Closed
chr2	84845731	84847186	-1.25959	0.245435	-5.13208	2.86554e-07	1.05037e-05	Closed
chr2	84939216	84940253	1.44605	0.384419	3.76165	0.000168794	0.00213727	Open
chr2	85255385	85255900	-1.8678	0.59137	-3.15842	0.00158624	0.0126167	Closed
chr2	85405294	85406124	-1.59014	0.411989	-3.85968	0.000113536	0.00155061	Closed
chr2	85408390	85409066	-1.33786	0.381985	-3.5024	0.000461083	0.00481012	Closed
chr2	85523798	85524967	-1.6766	0.387915	-4.32208	1.54566e-05	0.000298075	Closed
chr2	85647924	85649148	1.70802	0.424793	4.02083	5.79943e-05	0.000891296	Open
chr2	85724569	85725174	-2.43191	0.532633	-4.56583	4.97528e-06	0.000115917	Closed
chr2	85924387	85925261	-1.93998	0.487583	-3.97876	6.92749e-05	0.00103383	Closed
chr2	86016872	86017668	1.50371	0.422562	3.55855	0.000372903	0.00405088	Open
chr2	86147790	86148448	-1.80347	0.68215	-2.6438	0.00819806	0.0442831	Closed
chr2	86224845	86226327	-1.95648	0.299231	-6.53836	6.21979e-11	6.61163e-09	Closed
chr2	86239285	86239773	-3.50385	0.831989	-4.21141	2.53783e-05	0.000445736	Closed
chr2	88090751	88091311	1.89947	0.685607	2.77049	0.00559718	0.0332314	Open
chr2	88562984	88563667	-2.82686	0.616837	-4.58283	4.58717e-06	0.000108427	Closed
chr2	88728835	88729759	-2.38975	0.590631	-4.0461	5.20789e-05	0.000815866	Closed
chr2	88838012	88838821	1.39198	0.446292	3.11899	0.0018147	0.0140166	Open
chr2	88885941	88886465	2.05951	0.628165	3.27861	0.0010432	0.00911752	Open
chr2	95074365	95075180	-1.46518	0.369327	-3.96717	7.27306e-05	0.00107441	Closed
chr2	95681598	95683145	-1.70428	0.363555	-4.68782	2.76128e-06	7.1737e-05	Closed
chr2	96224771	96225889	-1.72569	0.392777	-4.39356	1.11509e-05	0.000226499	Closed
chr2	96260599	96261201	-1.27618	0.340233	-3.7509	0.000176204	0.0022128	Closed
chr2	96315194	96316351	-2.45126	0.369544	-6.63318	3.2852e-11	3.74959e-09	Closed
chr2	96353523	96354338	-1.92146	0.645264	-2.97779	0.00290339	0.0202191	Closed
chr2	96485675	96486774	-1.36622	0.298971	-4.56975	4.883e-06	0.000114132	Closed
chr2	96527283	96528791	-0.784319	0.239884	-3.26957	0.0010771	0.00935453	ns
chr2	96532023	96532853	-1.08445	0.381414	-2.84325	0.00446562	0.0280347	Closed
chr2	96913015	96914357	-2.50515	0.363077	-6.89978	5.20848e-12	7.31506e-10	Closed
chr2	96962372	96963554	-0.799685	0.288296	-2.77383	0.00554006	0.0329844	ns
chr2	97748247	97749170	-0.796579	0.258293	-3.08402	0.00204226	0.0153943	ns
chr2	98081420	98082402	-1.20891	0.395815	-3.05422	0.00225646	0.0166566	Closed
chr2	98748438	98749639	-2.01501	0.498652	-4.04091	5.32449e-05	0.000830425	Closed
chr2	98757726	98758627	-1.75575	0.4343	-4.04271	5.28365e-05	0.000825153	Closed
chr2	99066094	99067131	-1.8631	0.436141	-4.27179	1.93913e-05	0.000358226	Closed
chr2	99826918	99828173	-2.52698	0.358446	-7.04983	1.79134e-12	2.82977e-10	Closed
chr2	99927972	99929046	1.64356	0.533428	3.08113	0.00206214	0.0155027	Open
chr2	100976604	100977720	-1.40164	0.286441	-4.89328	9.91674e-07	2.99049e-05	Closed
chr2	100978559	100979099	-1.84903	0.506598	-3.64989	0.000262348	0.00304921	Closed
chr2	101328018	101329270	-2.36778	0.479447	-4.93857	7.86982e-07	2.48638e-05	Closed
chr2	101380078	101380934	-2.38828	0.424891	-5.62093	1.89932e-08	9.90908e-07	Closed
chr2	101400170	101401632	-1.28406	0.337344	-3.80637	0.000141019	0.00184565	Closed
chr2	101406764	101407424	-2.69736	0.517943	-5.20782	1.91071e-07	7.3468e-06	Closed
chr2	101434690	101435633	-2.3702	0.440858	-5.37634	7.60142e-08	3.28134e-06	Closed
chr2	101617669	101618448	-2.27817	0.528014	-4.3146	1.59889e-05	0.000306584	Closed
chr2	101751547	101752396	-1.03268	0.391095	-2.64048	0.00827888	0.0445969	Closed
chr2	102033191	102034024	-2.31333	0.471497	-4.90636	9.27843e-07	2.82795e-05	Closed
chr2	102082549	102083518	-1.7444	0.497048	-3.50953	0.000448906	0.00470812	Closed
chr2	102104058	102105012	-1.50266	0.287837	-5.22051	1.78432e-07	6.93926e-06	Closed
chr2	102227450	102228230	-2.18296	0.616232	-3.54242	0.000396467	0.00424273	Closed
chr2	102848361	102848873	-2.74834	0.968086	-2.83894	0.00452637	0.028317	Closed
chr2	104378566	104379593	-1.22304	0.268736	-4.55108	5.33719e-06	0.000123168	Closed
chr2	104658223	104659033	-1.72314	0.613324	-2.8095	0.00496184	0.030331	Closed
chr2	104758243	104758754	2.40497	0.92305	2.60546	0.00917508	0.0482529	Open
chr2	104888308	104889719	-1.60274	0.499095	-3.2113	0.00132136	0.0109521	Closed
chr2	104976137	104977239	-0.726122	0.205593	-3.53185	0.000412668	0.00438392	ns
chr2	105775989	105776938	0.739551	0.269924	2.73984	0.00614682	0.0357093	ns
chr2	105797201	105797687	-1.12089	0.399712	-2.80423	0.00504368	0.0306863	Closed
chr2	105849437	105849921	2.63321	0.777153	3.38827	0.00070334	0.00671794	Open
chr2	106158891	106159251	2.04383	0.524894	3.8938	9.86851e-05	0.00138232	Open
chr2	106159897	106161548	-0.732643	0.201473	-3.63642	0.000276449	0.00318122	ns
chr2	106175357	106176254	2.48487	0.500541	4.96436	6.89274e-07	2.2177e-05	Open
chr2	109127925	109129942	0.746338	0.287589	2.59516	0.00945481	0.0493092	ns
chr2	109134484	109135731	2.09222	0.28323	7.38699	1.5019e-13	3.09003e-11	Open
chr2	109194087	109194895	2.14871	0.589149	3.64715	0.000265166	0.00307706	Open
chr2	109213460	109214825	0.880517	0.221343	3.97807	6.94757e-05	0.00103623	ns
chr2	109239602	109240227	-1.57508	0.443957	-3.54782	0.000388426	0.00417419	Closed
chr2	110694856	110695710	-1.40695	0.487728	-2.8847	0.00391792	0.0255104	Closed
chr2	110805891	110806901	1.65259	0.514491	3.21209	0.00131775	0.0109346	Open
chr2	110858344	110858753	3.27198	1.16586	2.80651	0.00500814	0.030539	Open
chr2	111056971	111058493	-1.11794	0.412314	-2.71138	0.00670037	0.0381874	Closed
chr2	111071383	111072191	-2.40563	0.409355	-5.87663	4.18693e-09	2.694e-07	Closed
chr2	111122159	111122965	1.13734	0.296886	3.8309	0.000127678	0.00170674	Open
chr2	111698925	111699520	-1.61557	0.610461	-2.64647	0.00813359	0.0440467	Closed
chr2	111943667	111945315	2.01932	0.468721	4.30815	1.64627e-05	0.00031472	Open
chr2	112630868	112631987	-2.29512	0.359891	-6.37726	1.80282e-10	1.74549e-08	Closed
chr2	112795712	112796246	-1.7983	0.628159	-2.86281	0.00419897	0.0268616	Closed
chr2	112799209	112800117	-2.48502	0.495146	-5.01877	5.20033e-07	1.75027e-05	Closed
chr2	112831406	112832434	-1.80834	0.453095	-3.99108	6.57739e-05	0.000989693	Closed
chr2	112839089	112840016	-1.60599	0.485391	-3.30866	0.000937449	0.0084064	Closed
chr2	112985056	112985592	2.18042	0.798554	2.73046	0.00632457	0.0364762	Open
chr2	113025654	113026211	-2.10022	0.716869	-2.92972	0.0033927	0.0228497	Closed
chr2	113173423	113174631	-0.942072	0.253696	-3.71339	0.000204498	0.00249565	ns
chr2	113175985	113176528	1.19285	0.443041	2.69242	0.00709364	0.0397918	Open
chr2	113181351	113182271	-2.25943	0.440707	-5.12683	2.94655e-07	1.07543e-05	Closed
chr2	113217108	113218422	-2.1334	0.371598	-5.74114	9.40395e-09	5.37923e-07	Closed
chr2	113759037	113759503	-3.015	0.657206	-4.58761	4.48356e-06	0.000106652	Closed
chr2	114442536	114443021	-2.30599	0.648293	-3.55702	0.000375088	0.00406942	Closed
chr2	114533898	114534977	-1.75112	0.364539	-4.80365	1.55796e-06	4.39918e-05	Closed
chr2	115350453	115351448	-1.44736	0.478308	-3.02601	0.00247805	0.0178739	Closed
chr2	118087812	118088911	0.513058	0.180627	2.84043	0.00450532	0.0282407	ns
chr2	119352139	119352918	1.51027	0.312203	4.83746	1.3151e-06	3.82128e-05	Open
chr2	119355337	119356515	-2.06832	0.344833	-5.99804	1.99715e-09	1.43173e-07	Closed
chr2	119387179	119388259	-1.77952	0.244105	-7.28998	3.09992e-13	5.77264e-11	Closed
chr2	119476037	119476800	1.04981	0.343753	3.05397	0.00225836	0.0166663	Open
chr2	120247798	120248779	-1.67598	0.263286	-6.36562	1.94506e-10	1.87608e-08	Closed
chr2	120293526	120294446	0.709017	0.265919	2.66629	0.00766928	0.0421643	ns
chr2	120669279	120670095	-2.50145	0.474819	-5.26822	1.37753e-07	5.56508e-06	Closed
chr2	121596179	121597359	-1.65124	0.317456	-5.20147	1.97716e-07	7.55109e-06	Closed
chr2	121611677	121612296	-2.93945	0.710911	-4.13477	3.5531e-05	0.000590918	Closed
chr2	121999218	121999866	-1.70998	0.473489	-3.61144	0.000304498	0.00343808	Closed
chr2	122000730	122002015	-1.93165	0.361451	-5.34416	9.08368e-08	3.8147e-06	Closed
chr2	122009407	122010936	-2.62913	0.354896	-7.40816	1.28062e-13	2.73399e-11	Closed
chr2	122019494	122020266	-1.91461	0.611852	-3.1292	0.0017528	0.0136521	Closed
chr2	122094340	122095143	1.26216	0.436831	2.88936	0.00386027	0.025223	Open
chr2	122105514	122106028	-3.56695	0.708929	-5.03146	4.86766e-07	1.65028e-05	Closed
chr2	122155439	122156965	-2.28059	0.250764	-9.09455	9.49769e-20	7.45554e-17	Closed
chr2	123926140	123926498	-2.4901	0.752669	-3.30836	0.000938444	0.00841384	Closed
chr2	124702539	124703064	-2.1725	0.660834	-3.28751	0.00101077	0.00889339	Closed
chr2	125123343	125123833	2.57403	0.768886	3.34773	0.000814752	0.00754344	Open
chr2	125895355	125896921	1.73395	0.411688	4.2118	2.53341e-05	0.000445199	Open
chr2	126227043	126227841	-1.41432	0.511444	-2.76535	0.0056861	0.0336341	Closed
chr2	126534133	126535057	-2.90523	0.845466	-3.43625	0.000589829	0.00584491	Closed
chr2	126644691	126645558	-1.48307	0.413687	-3.585	0.000337076	0.0037316	Closed
chr2	126655220	126658398	-0.949976	0.199789	-4.75489	1.98556e-06	5.44684e-05	ns
chr2	126707935	126708318	-2.5175	0.820622	-3.0678	0.00215639	0.0160812	Closed
chr2	127064531	127065351	-1.75837	0.501468	-3.50644	0.000454144	0.00475133	Closed
chr2	127398047	127398695	-2.15368	0.683239	-3.15216	0.00162065	0.0128416	Closed
chr2	127525908	127527239	-0.954432	0.29038	-3.28684	0.00101317	0.00890846	ns
chr2	127639822	127640693	1.67793	0.228075	7.35691	1.88221e-13	3.79596e-11	Open
chr2	127749413	127750124	1.86354	0.438683	4.24803	2.15661e-05	0.000390435	Open
chr2	128279564	128281034	-2.10614	0.277912	-7.57845	3.4971e-14	8.53761e-12	Closed
chr2	128289411	128289890	-3.47191	0.672779	-5.16055	2.46228e-07	9.1571e-06	Closed
chr2	128395987	128397100	-2.65586	0.422266	-6.28954	3.18407e-10	2.85526e-08	Closed
chr2	128435656	128436265	2.29768	0.537975	4.27097	1.94622e-05	0.000358825	Open
chr2	128472819	128474204	-1.40224	0.215121	-6.51836	7.10782e-11	7.47772e-09	Closed
chr2	128555576	128556642	-2.46277	0.431097	-5.71279	1.11139e-08	6.12394e-07	Closed
chr2	128714200	128715310	-0.962628	0.338008	-2.84795	0.00440019	0.0277328	ns
chr2	128734350	128735639	-0.820644	0.297025	-2.76288	0.00572942	0.0338354	ns
chr2	128753718	128755040	-0.656765	0.220901	-2.97312	0.00294792	0.0204646	ns
chr2	129379376	129379991	2.51316	0.762074	3.2978	0.00097447	0.00865786	Open
chr2	129483193	129484134	-1.2911	0.346571	-3.72535	0.000195043	0.00240036	Closed
chr2	129903403	129904191	-1.66303	0.499147	-3.33173	0.00086307	0.00788916	Closed
chr2	130156049	130156459	1.3156	0.468542	2.80786	0.00498723	0.0304456	Open
chr2	131156407	131156911	1.54082	0.405439	3.80037	0.000144478	0.00188538	Open
chr2	133590128	133591645	-1.27771	0.296923	-4.30316	1.68378e-05	0.000320213	Closed
chr2	134021733	134022432	1.3584	0.474855	2.86067	0.00422751	0.0270069	Open
chr2	134118395	134118760	-0.998688	0.378018	-2.6419	0.00824414	0.0444512	ns
chr2	134181190	134181800	2.0911	0.578393	3.61535	0.000299938	0.00339712	Open
chr2	134262592	134263140	2.74039	0.6016	4.55517	5.2342e-06	0.00012112	Open
chr2	134324875	134325412	1.54994	0.557551	2.7799	0.00543757	0.0325298	Open
chr2	134367915	134369066	-1.7254	0.36574	-4.71756	2.38689e-06	6.34723e-05	Closed
chr2	134411517	134412482	1.4807	0.300807	4.92244	8.54734e-07	2.65118e-05	Open
chr2	134739221	134740484	0.748368	0.235742	3.17452	0.00150087	0.0120827	ns
chr2	134975369	134976798	-1.08787	0.37115	-2.93107	0.00337798	0.0227698	Closed
chr2	135794627	135795241	-1.2334	0.34291	-3.59685	0.000322088	0.003604	Closed
chr2	136015666	136016226	1.66933	0.583031	2.86319	0.004194	0.0268466	Open
chr2	136135812	136137047	-0.676393	0.260804	-2.59349	0.00950067	0.0494872	ns
chr2	136243988	136244656	2.54432	0.437432	5.81648	6.0098e-09	3.64618e-07	Open
chr2	136245749	136246639	1.29471	0.309523	4.18293	2.87774e-05	0.000495746	Open
chr2	136305462	136306034	2.25099	0.647572	3.47604	0.000508879	0.00519717	Open
chr2	136319022	136319808	-3.29372	0.421389	-7.81636	5.43738e-15	1.60536e-12	Closed
chr2	136381989	136382847	-1.12955	0.309306	-3.65187	0.000260336	0.00303135	Closed
chr2	136389687	136390371	2.13291	0.586556	3.63633	0.000276551	0.00318168	Open
chr2	136677243	136678149	-2.42454	0.537177	-4.51348	6.3771e-06	0.000143361	Closed
chr2	138262225	138262774	2.29024	0.672945	3.40331	0.000665749	0.00642503	Open
chr2	138501209	138502604	-0.699206	0.181244	-3.85781	0.000114407	0.00156082	ns
chr2	139280289	139282309	-1.67757	0.255538	-6.56487	5.20773e-11	5.6536e-09	Closed
chr2	140863647	140864231	-1.57703	0.543725	-2.90042	0.00372657	0.0245697	Closed
chr2	141194951	141195502	-1.99536	0.60426	-3.30216	0.000959436	0.00855777	Closed
chr2	141534233	141535529	-1.43324	0.226934	-6.31565	2.69035e-10	2.48232e-08	Closed
chr2	141557631	141558190	1.9313	0.650836	2.96741	0.00300322	0.0207778	Open
chr2	142130532	142131676	-1.22431	0.46173	-2.65158	0.00801169	0.0435669	Closed
chr2	142165599	142166420	-2.12932	0.273741	-7.77857	7.33483e-15	2.09079e-12	Closed
chr2	142219364	142220147	-2.30932	0.536589	-4.30371	1.6796e-05	0.000319537	Closed
chr2	142865678	142866711	0.905053	0.269542	3.35774	0.000785826	0.00733329	ns
chr2	143029917	143030705	-1.93699	0.416941	-4.64573	3.38884e-06	8.47609e-05	Closed
chr2	143068275	143069083	1.88175	0.51832	3.63048	0.000282899	0.00323865	Open
chr2	143295883	143296647	1.463	0.491853	2.97447	0.00293496	0.0203996	Open
chr2	144240593	144242306	1.573	0.405577	3.87844	0.00010513	0.00145319	Open
chr2	144320171	144321044	-1.41572	0.524538	-2.69897	0.00695535	0.039223	Closed
chr2	144382669	144383531	-0.849838	0.296632	-2.86495	0.00417071	0.0267244	ns
chr2	144505368	144506050	1.28284	0.389751	3.29144	0.000996763	0.00881741	Open
chr2	144510356	144511210	1.34645	0.408395	3.29694	0.000977434	0.00867369	Open
chr2	144519905	144520979	-0.958534	0.335218	-2.85943	0.00424399	0.0270987	ns
chr2	144548209	144549293	1.99373	0.409084	4.87365	1.09555e-06	3.25373e-05	Open
chr2	144703709	144704917	-0.927366	0.282005	-3.28848	0.00100731	0.00888149	ns
chr2	144993621	144994595	-2.46117	0.591896	-4.15812	3.20884e-05	0.000544525	Closed
chr2	145742833	145743612	-2.25299	0.440043	-5.11994	3.05633e-07	1.10994e-05	Closed
chr2	145751239	145752958	-1.11198	0.327144	-3.39905	0.000676193	0.00650369	Closed
chr2	145845287	145845980	-1.51425	0.533253	-2.83964	0.00451646	0.0282723	Closed
chr2	145957019	145958482	-1.8588	0.423062	-4.39368	1.11449e-05	0.000226466	Closed
chr2	147499754	147500696	-2.29291	0.622911	-3.68095	0.000232366	0.00276756	Closed
chr2	147913996	147914493	-3.11822	0.78212	-3.98689	6.69463e-05	0.00100349	Closed
chr2	148557900	148558459	1.5031	0.498283	3.01655	0.00255667	0.0183167	Open
chr2	148592759	148593210	-2.30284	0.737774	-3.12133	0.00180033	0.0139369	Closed
chr2	148598491	148599463	-1.60528	0.444929	-3.60794	0.000308638	0.0034756	Closed
chr2	149160705	149161777	0.671367	0.241419	2.78092	0.00542045	0.032435	ns
chr2	149738477	149739016	1.71882	0.591081	2.90793	0.0036383	0.0241186	Open
chr2	149894512	149895522	-1.0621	0.373529	-2.84343	0.00446304	0.0280308	Closed
chr2	151260995	151262243	-0.445326	0.170854	-2.60646	0.00914824	0.0481564	ns
chr2	151297560	151298527	-1.39061	0.455522	-3.05278	0.00226731	0.016713	Closed
chr2	151520727	151521353	2.28624	0.808087	2.8292	0.00466647	0.028984	Open
chr2	151636963	151638932	-1.11745	0.225236	-4.96123	7.00478e-07	2.24929e-05	Closed
chr2	151771220	151772211	-0.982747	0.234129	-4.19745	2.69935e-05	0.000470395	ns
chr2	151884418	151885293	-2.27218	0.537754	-4.22532	2.38607e-05	0.000423762	Closed
chr2	152089168	152089592	-2.85137	0.744874	-3.828	0.000129191	0.00172156	Closed
chr2	152174901	152176485	-0.572031	0.220816	-2.59053	0.00958283	0.0497714	ns
chr2	152426133	152426950	1.83773	0.45567	4.03302	5.50635e-05	0.000853711	Open
chr2	152431881	152433108	-2.41777	0.338125	-7.15052	8.64498e-13	1.45578e-10	Closed
chr2	152536720	152537790	-1.54047	0.38794	-3.97091	7.15977e-05	0.00106021	Closed
chr2	152602588	152603567	-1.92619	0.59281	-3.24926	0.00115706	0.00989878	Closed
chr2	152611502	152613125	-1.8633	0.27508	-6.77368	1.25549e-11	1.55864e-09	Closed
chr2	154228294	154229293	-2.05219	0.523505	-3.92009	8.85176e-05	0.0012616	Closed
chr2	156333789	156335219	-0.777581	0.260014	-2.99053	0.00278489	0.0195617	ns
chr2	156341243	156343185	-0.588804	0.18947	-3.10764	0.00188588	0.0144432	ns
chr2	156435453	156437003	-0.789657	0.183434	-4.30485	1.67098e-05	0.000318016	ns
chr2	157260967	157261677	-1.70026	0.61464	-2.76627	0.00567014	0.0335669	Closed
chr2	157327352	157328591	-0.84317	0.232343	-3.62899	0.000284538	0.00325298	ns
chr2	157441241	157442305	-0.948204	0.363133	-2.61117	0.00902326	0.0476168	ns
chr2	157453010	157454353	-1.51275	0.291847	-5.18338	2.17897e-07	8.20514e-06	Closed
chr2	157468506	157469918	-0.809598	0.257618	-3.14263	0.00167437	0.0131658	ns
chr2	157875177	157876998	-0.775648	0.199851	-3.88113	0.000103972	0.00144003	ns
chr2	157897050	157898195	1.19592	0.249338	4.79639	1.61549e-06	4.54154e-05	Open
chr2	158034033	158034730	-1.36994	0.512764	-2.67169	0.00754709	0.0416936	Closed
chr2	158042165	158043650	-2.98898	0.326432	-9.15651	5.36012e-20	4.48352e-17	Closed
chr2	158783594	158784321	1.57692	0.499115	3.15944	0.00158074	0.0125847	Open
chr2	158953263	158954716	-1.59199	0.301566	-5.27908	1.29833e-07	5.27437e-06	Closed
chr2	158968039	158969713	-1.17444	0.365576	-3.21257	0.00131553	0.0109197	Closed
chr2	159124000	159125364	-1.68567	0.322434	-5.22796	1.71391e-07	6.70961e-06	Closed
chr2	159185197	159186459	-2.47859	0.270777	-9.15362	5.50586e-20	4.53115e-17	Closed
chr2	159209606	159210133	2.21221	0.852384	2.59532	0.00945034	0.0493041	Open
chr2	159249294	159250747	-2.55441	0.360198	-7.0917	1.32478e-12	2.13234e-10	Closed
chr2	159615014	159616851	-0.784822	0.268281	-2.92537	0.00344044	0.0230826	ns
chr2	159933459	159934469	-1.18926	0.437137	-2.72057	0.00651688	0.0373951	Closed
chr2	160076763	160077590	1.855	0.324699	5.71299	1.1101e-08	6.12344e-07	Open
chr2	160401651	160402436	1.12084	0.339966	3.29691	0.00097754	0.00867369	Open
chr2	160652019	160652876	-1.84275	0.372656	-4.94491	7.61809e-07	2.42033e-05	Closed
chr2	160665881	160666949	-2.05281	0.392178	-5.23438	1.65535e-07	6.55767e-06	Closed
chr2	161077341	161078355	-2.08762	0.621198	-3.36064	0.000777622	0.00726959	Closed
chr2	161198487	161199196	3.35398	1.29395	2.59204	0.00954092	0.0496093	Open
chr2	161384720	161385394	1.26108	0.368459	3.42258	0.000620294	0.00608183	Open
chr2	161953924	161954636	0.974289	0.367531	2.65091	0.00802764	0.0436211	ns
chr2	161992294	161993559	-1.063	0.278783	-3.81301	0.000137287	0.00180708	Closed
chr2	161995370	161996105	1.22137	0.452466	2.69936	0.00694729	0.0391949	Open
chr2	162011549	162012259	1.68136	0.614971	2.73404	0.00625617	0.036184	Open
chr2	162013351	162014411	-1.701	0.569459	-2.98705	0.00281686	0.0197397	Closed
chr2	162317762	162319430	-1.31282	0.191182	-6.86684	6.56378e-12	9.02723e-10	Closed
chr2	162731998	162732717	1.85456	0.430094	4.31199	1.61793e-05	0.000309884	Open
chr2	162781813	162783353	-1.02823	0.326426	-3.14995	0.00163296	0.0129138	Closed
chr2	164015107	164016051	-3.069	0.344882	-8.89867	5.65193e-19	3.69723e-16	Closed
chr2	164510752	164511450	-2.10356	0.674975	-3.11649	0.00183015	0.0141098	Closed
chr2	164514246	164515488	-2.16803	0.427604	-5.07019	3.97414e-07	1.37943e-05	Closed
chr2	164964603	164965152	-2.16673	0.673877	-3.21532	0.00130299	0.0108457	Closed
chr2	165544819	165545439	1.82052	0.553678	3.28804	0.00100887	0.00888782	Open
chr2	165594805	165595310	-1.89894	0.58331	-3.25545	0.00113213	0.00973467	Closed
chr2	165902793	165903444	-2.07699	0.664272	-3.12671	0.00176774	0.0137454	Closed
chr2	166343265	166344088	-1.98265	0.370217	-5.35537	8.53833e-08	3.61843e-06	Closed
chr2	167006211	167007326	-1.38519	0.465164	-2.97786	0.00290267	0.0202191	Closed
chr2	167437980	167438865	-3.38636	0.502665	-6.73681	1.61904e-11	1.98105e-09	Closed
chr2	168013539	168013959	2.24719	0.83684	2.68532	0.00724596	0.0404151	Open
chr2	168176348	168178126	-1.39735	0.258995	-5.39527	6.84213e-08	3.00441e-06	Closed
chr2	168424331	168425544	-1.79181	0.529289	-3.3853	0.000710995	0.00677063	Closed
chr2	168469055	168470135	1.19821	0.32692	3.66514	0.000247205	0.00291236	Open
chr2	168530848	168532279	-1.40597	0.414744	-3.38997	0.000698992	0.00668767	Closed
chr2	168611672	168612605	-1.77444	0.42496	-4.17555	2.97268e-05	0.000510658	Closed
chr2	168711796	168712986	-1.58992	0.26142	-6.08185	1.18803e-09	9.1155e-08	Closed
chr2	168796356	168797118	-2.32558	0.608751	-3.82025	0.000133318	0.00176271	Closed
chr2	169072006	169073460	-0.945031	0.312088	-3.02809	0.00246103	0.0177712	ns
chr2	169573034	169574273	-0.622666	0.204386	-3.04652	0.00231504	0.0169989	ns
chr2	170396650	170397563	1.25219	0.423602	2.95605	0.00311612	0.0213791	Open
chr2	170408068	170409393	-1.15924	0.439391	-2.63828	0.0083327	0.0448111	Closed
chr2	170651152	170652211	2.30801	0.382466	6.03453	1.59422e-09	1.18232e-07	Open
chr2	170816424	170817328	-1.17279	0.237998	-4.92773	8.31911e-07	2.59776e-05	Closed
chr2	171521780	171523926	-0.704277	0.253829	-2.77461	0.00552676	0.0329201	ns
chr2	171687088	171688448	-1.12589	0.371109	-3.03386	0.00241442	0.0175201	Closed
chr2	172307570	172308921	-2.01132	0.448787	-4.48169	7.40541e-06	0.000161835	Closed
chr2	172357219	172358226	-2.84342	0.550883	-5.16157	2.44894e-07	9.12077e-06	Closed
chr2	172377090	172378207	-2.03183	0.464388	-4.37528	1.21274e-05	0.000243763	Closed
chr2	172810864	172811715	1.17789	0.355781	3.31072	0.000930554	0.00836146	Open
chr2	173113171	173113779	2.09531	0.647773	3.23463	0.001218	0.0102927	Open
chr2	173874120	173875672	-1.01691	0.229431	-4.43232	9.32265e-06	0.00019511	Closed
chr2	173881386	173881939	-2.79046	0.749561	-3.7228	0.000197029	0.00242188	Closed
chr2	173997113	173997844	1.73961	0.376002	4.62659	3.71731e-06	9.12325e-05	Open
chr2	174492906	174493971	1.29711	0.304307	4.26249	2.02159e-05	0.000370242	Open
chr2	174752210	174752945	2.38303	0.493314	4.83067	1.36077e-06	3.92493e-05	Open
chr2	174778213	174779047	-1.71803	0.358759	-4.78882	1.67765e-06	4.69816e-05	Closed
chr2	174952472	174953216	-2.4228	0.522451	-4.63738	3.5285e-06	8.7738e-05	Closed
chr2	175234018	175235142	-1.32837	0.386333	-3.43839	0.000585174	0.00580769	Closed
chr2	175575487	175576339	2.84949	0.627875	4.5383	5.67096e-06	0.000129493	Open
chr2	176490983	176491818	1.67705	0.553009	3.0326	0.00242458	0.0175777	Open
chr2	176998923	176999864	-1.65744	0.464676	-3.56688	0.000361253	0.00394955	Closed
chr2	177143334	177143853	-2.90949	1.07199	-2.71409	0.00664578	0.037964	Closed
chr2	177907967	177908739	-1.21456	0.442607	-2.74411	0.0060675	0.0353532	Closed
chr2	178829148	178829754	-2.13417	0.667834	-3.19567	0.00139509	0.0114185	Closed
chr2	180319562	180320538	-2.00796	0.407756	-4.92442	8.461e-07	2.6292e-05	Closed
chr2	180590982	180591489	2.67238	0.736043	3.63074	0.000282612	0.00323681	Open
chr2	181183886	181184688	0.900266	0.324124	2.77753	0.00547736	0.0327065	ns
chr2	181311729	181313104	1.29069	0.388707	3.32046	0.000898681	0.00814174	Open
chr2	181348047	181348642	1.8597	0.650767	2.85771	0.00426709	0.0271908	Open
chr2	181410619	181411821	-0.823134	0.240614	-3.42097	0.000623981	0.00610977	ns
chr2	181586298	181587298	1.70844	0.354933	4.81343	1.48361e-06	4.22905e-05	Open
chr2	181891335	181892896	-0.562746	0.163524	-3.44136	0.000578788	0.00576324	ns
chr2	182682113	182682942	-2.12531	0.492693	-4.31366	1.60577e-05	0.000307786	Closed
chr2	185389572	185390152	-1.78742	0.651992	-2.74148	0.00611635	0.0355729	Closed
chr2	185695494	185696364	-1.78126	0.478038	-3.72619	0.000194398	0.00239381	Closed
chr2	185736274	185737114	1.84341	0.388176	4.7489	2.04527e-06	5.57764e-05	Open
chr2	185967099	185967993	-2.46479	0.407829	-6.04369	1.50625e-09	1.12361e-07	Closed
chr2	186575030	186575855	-2.09703	0.546579	-3.83665	0.000124724	0.00167383	Closed
chr2	186589530	186591266	-1.07431	0.160063	-6.71177	1.92275e-11	2.30838e-09	Closed
chr2	187168583	187170302	-0.841796	0.233037	-3.61228	0.000303513	0.00343068	ns
chr2	187936211	187936746	-3.08312	0.661077	-4.66378	3.10452e-06	7.90444e-05	Closed
chr2	187982459	187983307	1.37892	0.345068	3.99608	6.44009e-05	0.000971279	Open
chr2	187994798	187995130	1.69546	0.635381	2.66841	0.00762113	0.0419847	Open
chr2	190318950	190320352	-1.38314	0.192102	-7.20004	6.01933e-13	1.06643e-10	Closed
chr2	190382684	190383362	1.46233	0.481183	3.03902	0.00237346	0.0173038	Open
chr2	190648187	190649970	-0.711012	0.217893	-3.26313	0.00110191	0.00952784	ns
chr2	190678333	190679160	-1.53084	0.520955	-2.93853	0.00329773	0.0223398	Closed
chr2	190766611	190767011	-2.21254	0.689533	-3.20875	0.00133312	0.0110352	Closed
chr2	190801997	190802517	2.16752	0.667914	3.24521	0.00117365	0.0100042	Open
chr2	190970519	190971658	-2.11626	0.368834	-5.73769	9.59747e-09	5.46542e-07	Closed
chr2	190979802	190981074	1.05802	0.302255	3.50041	0.000464535	0.00483526	Open
chr2	191222312	191223251	-1.72369	0.385754	-4.46838	7.88139e-06	0.000170683	Closed
chr2	191321656	191323256	-1.77548	0.314372	-5.6477	1.62612e-08	8.63382e-07	Closed
chr2	191376897	191377883	-2.48598	0.518923	-4.79065	1.66244e-06	4.66324e-05	Closed
chr2	191624875	191625715	2.53456	0.637617	3.97504	7.0366e-05	0.00104584	Open
chr2	191723887	191724593	1.58879	0.453538	3.5031	0.000459885	0.00480254	Open
chr2	193699727	193699975	3.54406	1.31805	2.68886	0.00716962	0.0401121	Open
chr2	195533718	195534781	-0.957309	0.304959	-3.13914	0.00169445	0.013293	ns
chr2	195535957	195536747	1.61409	0.349233	4.62181	3.80408e-06	9.30486e-05	Open
chr2	195559092	195560538	-0.890856	0.186882	-4.76695	1.87035e-06	5.16411e-05	ns
chr2	195646424	195647647	-0.829746	0.275349	-3.01344	0.00258307	0.0184677	ns
chr2	196175935	196176762	0.790635	0.240879	3.2823	0.00102965	0.00902544	ns
chr2	196186351	196187226	2.01763	0.410683	4.91287	8.97547e-07	2.75384e-05	Open
chr2	196211037	196211901	-0.727515	0.257607	-2.82413	0.00474095	0.0293251	ns
chr2	196224476	196225521	1.62288	0.518822	3.128	0.00175998	0.0136943	Open
chr2	196232120	196234502	-0.907488	0.224743	-4.0379	5.39323e-05	0.000839744	ns
chr2	196242009	196242764	0.866085	0.268614	3.22428	0.00126291	0.0105863	ns
chr2	197088502	197089439	-2.28771	0.701328	-3.26197	0.0011064	0.00955855	Closed
chr2	197157997	197159343	-1.1856	0.414721	-2.85879	0.00425262	0.0271334	Closed
chr2	197205681	197206378	1.35354	0.399237	3.3903	0.000698153	0.00668591	Open
chr2	197215908	197217371	-0.812383	0.272671	-2.97935	0.00288858	0.0201474	ns
chr2	199910701	199912100	-0.766196	0.204086	-3.75428	0.000173843	0.00218855	ns
chr2	199994172	199995353	-1.64923	0.358286	-4.6031	4.16238e-06	9.99442e-05	Closed
chr2	200198885	200200214	-1.0431	0.365477	-2.85407	0.00431635	0.0274371	Closed
chr2	200383577	200384283	1.09434	0.413319	2.64768	0.00810456	0.0439315	Open
chr2	200615183	200615656	-2.69516	0.778485	-3.46206	0.000536064	0.00542378	Closed
chr2	200694968	200696335	-0.796412	0.215891	-3.68896	0.000225171	0.00269888	ns
chr2	201132492	201133061	-1.98057	0.703215	-2.81646	0.00485568	0.0298537	Closed
chr2	201157746	201158802	-1.42613	0.328143	-4.34606	1.38607e-05	0.000273061	Closed
chr2	201182642	201183592	-1.34985	0.447731	-3.01487	0.00257089	0.0183979	Closed
chr2	201194055	201194569	2.14046	0.588135	3.6394	0.000273269	0.00315434	Open
chr2	201252112	201253582	1.57279	0.362271	4.34146	1.41536e-05	0.000277545	Open
chr2	202375507	202377116	-0.741458	0.244558	-3.03183	0.00243073	0.0176097	ns
chr2	202588525	202589178	1.03299	0.394738	2.61689	0.00887346	0.0470155	Open
chr2	202666142	202667058	1.50004	0.303913	4.93576	7.98394e-07	2.5162e-05	Open
chr2	203327621	203329216	-0.800658	0.296931	-2.69645	0.00700835	0.0394391	ns
chr2	203598072	203598953	1.47047	0.384693	3.82246	0.000132128	0.00175223	Open
chr2	203688679	203689988	1.8923	0.521341	3.62968	0.000283773	0.00324609	Open
chr2	203908897	203910155	-1.19278	0.407633	-2.9261	0.00343241	0.0230355	Closed
chr2	203951009	203951982	-1.5757	0.397414	-3.96488	7.34316e-05	0.00108226	Closed
chr2	205646501	205647165	1.90923	0.565864	3.37401	0.000740821	0.00699688	Open
chr2	205650184	205651350	-2.85724	0.402649	-7.0961	1.28325e-12	2.07861e-10	Closed
chr2	205868738	205869200	-2.58143	0.838887	-3.07721	0.00208951	0.0156718	Closed
chr2	206245343	206246552	-0.979003	0.269671	-3.63036	0.000283021	0.00323932	ns
chr2	207071722	207072854	1.78621	0.440003	4.05954	4.91696e-05	0.000775048	Open
chr2	207073850	207074901	-2.63438	0.419054	-6.28651	3.24692e-10	2.89635e-08	Closed
chr2	207090161	207090950	-1.75893	0.425882	-4.13008	3.62638e-05	0.000601536	Closed
chr2	207502658	207503577	1.20132	0.418821	2.86834	0.00412634	0.0265067	Open
chr2	207619547	207620313	1.16338	0.362198	3.21199	0.00131817	0.0109363	Open
chr2	209380215	209380868	1.31524	0.485169	2.7109	0.00671007	0.03822	Open
chr2	209525620	209527463	-1.49123	0.290194	-5.13874	2.76587e-07	1.01749e-05	Closed
chr2	210460695	210462030	2.57754	0.435162	5.92318	3.15767e-09	2.10767e-07	Open
chr2	210873577	210874135	-1.47128	0.522928	-2.81354	0.00489988	0.0300639	Closed
chr2	211930204	211930842	1.82342	0.447698	4.07287	4.64378e-05	0.000741498	Open
chr2	212052087	212053334	-1.12218	0.36577	-3.068	0.00215495	0.0160728	Closed
chr2	213165877	213166595	1.5074	0.373302	4.03803	5.39011e-05	0.000839744	Open
chr2	213226874	213228021	-1.20878	0.321636	-3.75821	0.00017113	0.00216293	Closed
chr2	213232575	213233824	0.627646	0.181384	3.46031	0.000539548	0.00545687	ns
chr2	214410741	214411582	-1.27133	0.467258	-2.72082	0.00651196	0.0373753	Closed
chr2	216142397	216143173	1.59526	0.573039	2.78386	0.00537154	0.0322002	Open
chr2	216210372	216211279	-3.53861	0.710783	-4.97846	6.40929e-07	2.08963e-05	Closed
chr2	216417545	216418171	1.55606	0.59353	2.62171	0.00874902	0.0465156	Open
chr2	216474896	216475949	-1.77986	0.318348	-5.59091	2.25884e-08	1.15025e-06	Closed
chr2	216621149	216621560	-2.7498	0.956221	-2.8757	0.00403135	0.0260572	Closed
chr2	216669901	216671358	-2.75436	0.285006	-9.66421	4.27926e-22	5.45862e-19	Closed
chr2	217014407	217015407	-2.35204	0.462739	-5.08286	3.71795e-07	1.30561e-05	Closed
chr2	217434057	217434611	2.48721	0.651883	3.81542	0.000135951	0.00179245	Open
chr2	217798865	217799497	-2.10011	0.466639	-4.50051	6.77893e-06	0.000150517	Closed
chr2	218263908	218264606	1.84527	0.431075	4.28063	1.86366e-05	0.000346544	Open
chr2	218285756	218287572	-0.901248	0.296011	-3.04464	0.00232958	0.0170782	ns
chr2	218322674	218323775	0.737675	0.272892	2.70317	0.00686807	0.038851	ns
chr2	218405740	218407322	-0.684006	0.238036	-2.87354	0.00405903	0.0261815	ns
chr2	218687337	218687928	-1.91757	0.543756	-3.52652	0.000421065	0.0044592	Closed
chr2	218879526	218880468	1.10824	0.414703	2.67237	0.00753175	0.0416405	Open
chr2	218892482	218893446	0.832227	0.252541	3.29541	0.000982793	0.00871178	ns
chr2	219081281	219082519	-2.44151	0.311315	-7.84258	4.41388e-15	1.33263e-12	Closed
chr2	219118243	219119793	-0.917322	0.332754	-2.75676	0.00583772	0.0343122	ns
chr2	219244983	219245829	0.811594	0.260436	3.11628	0.00183145	0.0141139	ns
chr2	219249200	219249981	-1.48334	0.303668	-4.88474	1.03568e-06	3.1012e-05	Closed
chr2	221025048	221026069	-1.49696	0.373254	-4.01056	6.0574e-05	0.000923433	Closed
chr2	221103868	221105105	-1.54796	0.520989	-2.97119	0.00296644	0.0205657	Closed
chr2	221455273	221456200	-1.53789	0.475959	-3.23114	0.00123298	0.0103952	Closed
chr2	221517504	221518855	0.99607	0.259755	3.83465	0.000125741	0.00168527	ns
chr2	222709050	222709895	-2.71204	0.447408	-6.06167	1.34718e-09	1.01835e-07	Closed
chr2	222789131	222790177	0.879452	0.302648	2.90586	0.00366242	0.0242564	ns
chr2	222860421	222861910	0.387888	0.147833	2.62382	0.00869494	0.0462956	ns
chr2	222911941	222912755	1.382	0.450667	3.06657	0.00216533	0.0161177	Open
chr2	222951912	222952447	1.84898	0.692508	2.66998	0.00758564	0.041846	Open
chr2	223041231	223042081	-2.96287	0.380685	-7.78301	7.08214e-15	2.03011e-12	Closed
chr2	223779774	223780433	0.953958	0.343485	2.77729	0.00548137	0.0327197	ns
chr2	223797688	223798229	2.25673	0.835288	2.70174	0.00689771	0.0389841	Open
chr2	224025356	224026497	-1.38005	0.250002	-5.52014	3.38721e-08	1.62281e-06	Closed
chr2	224406858	224407916	-2.20612	0.593081	-3.71976	0.000199415	0.00244296	Closed
chr2	224638064	224638758	2.02869	0.50182	4.04265	5.28496e-05	0.000825153	Open
chr2	224742227	224743344	-1.56491	0.521504	-3.00077	0.00269296	0.0190814	Closed
chr2	224937685	224939256	-1.36758	0.378574	-3.61245	0.000303316	0.00342929	Closed
chr2	224957518	224957973	1.3693	0.522718	2.61958	0.00880393	0.0467296	Open
chr2	225001826	225003159	0.904674	0.300539	3.01017	0.00261099	0.0186222	ns
chr2	225040794	225042855	-0.734327	0.219362	-3.34755	0.000815285	0.007547	ns
chr2	225052515	225053337	1.22782	0.305805	4.01503	5.94383e-05	0.000909379	Open
chr2	226649698	226650685	-1.26574	0.374503	-3.3798	0.000725388	0.00688471	Closed
chr2	226703318	226703997	-1.68562	0.527809	-3.19362	0.001405	0.0114812	Closed
chr2	226905722	226906864	1.88858	0.365051	5.17347	2.29787e-07	8.59577e-06	Open
chr2	226983964	226985605	1.60821	0.293677	5.47612	4.3476e-08	2.03143e-06	Open
chr2	228048807	228049296	-1.6506	0.598886	-2.75611	0.00584933	0.0343566	Closed
chr2	228681471	228682032	-1.67028	0.60941	-2.74081	0.00612879	0.0356289	Closed
chr2	229330715	229331556	-2.49993	0.369779	-6.76061	1.37414e-11	1.69768e-09	Closed
chr2	229415883	229416900	-2.36567	0.408027	-5.79783	6.71772e-09	4.03253e-07	Closed
chr2	229822151	229822702	3.50377	1.02596	3.41511	0.000637568	0.00621418	Open
chr2	229980306	229981408	-1.33306	0.459164	-2.90323	0.00369338	0.0244202	Closed
chr2	230130562	230131191	-1.42786	0.504492	-2.8303	0.00465049	0.0289021	Closed
chr2	230134488	230135260	-1.55743	0.492272	-3.16375	0.0015575	0.0124489	Closed
chr2	230204909	230205495	1.80715	0.604352	2.99023	0.0027877	0.019576	Open
chr2	230318317	230319681	1.16807	0.442777	2.63804	0.00833856	0.0448273	Open
chr2	230905230	230906008	0.974622	0.375065	2.59854	0.00936205	0.0489686	ns
chr2	230908449	230909161	-2.21748	0.432938	-5.12193	3.02427e-07	1.09986e-05	Closed
chr2	230953587	230954593	-2.58521	0.429711	-6.01617	1.78592e-09	1.30738e-07	Closed
chr2	231393113	231394132	1.06804	0.320746	3.32985	0.00086894	0.00792719	Open
chr2	231557636	231558339	-0.874279	0.326154	-2.68057	0.00734971	0.0408554	ns
chr2	231563164	231563927	-1.36501	0.436085	-3.13014	0.00174722	0.013617	Closed
chr2	231640422	231641164	-1.59932	0.354781	-4.50792	6.54655e-06	0.000146376	Closed
chr2	231642409	231643725	-1.19684	0.305856	-3.91307	9.11284e-05	0.00129267	Closed
chr2	231661927	231662774	1.22205	0.319847	3.82072	0.000133064	0.00175999	Open
chr2	231671578	231673300	1.12857	0.243521	4.63439	3.57983e-06	8.87548e-05	Open
chr2	231680726	231681530	0.791664	0.235161	3.36648	0.00076134	0.00714618	ns
chr2	231748362	231749513	-1.57723	0.560615	-2.81339	0.00490224	0.0300676	Closed
chr2	231933031	231933386	1.87905	0.658764	2.85239	0.00433924	0.0274972	Open
chr2	232400105	232401082	-2.30974	0.445231	-5.18774	2.12859e-07	8.05679e-06	Closed
chr2	232529103	232529428	-2.41092	0.639918	-3.76755	0.000164859	0.00210084	Closed
chr2	233185346	233186477	-1.36724	0.462627	-2.95539	0.00312277	0.0214133	Closed
chr2	233202332	233202959	-1.58273	0.53027	-2.98477	0.00283792	0.0198464	Closed
chr2	233363622	233364361	2.01304	0.591696	3.40215	0.000668585	0.00644266	Open
chr2	233409517	233410215	1.56005	0.499465	3.12345	0.00178745	0.0138669	Open
chr2	233830832	233831735	1.22175	0.43421	2.81373	0.00489709	0.030054	Open
chr2	233854063	233855134	0.505675	0.195287	2.58939	0.00961464	0.0498909	ns
chr2	234258130	234258648	-2.48714	0.952801	-2.61034	0.00904519	0.0476936	Closed
chr2	234437295	234438550	-1.86512	0.525415	-3.5498	0.000385531	0.00415244	Closed
chr2	235501224	235502529	-1.3523	0.456136	-2.96469	0.00302991	0.0209313	Closed
chr2	235614231	235614988	-2.52574	0.546631	-4.62056	3.82715e-06	9.35231e-05	Closed
chr2	236562530	236563324	-1.67075	0.424148	-3.93908	8.17943e-05	0.00118363	Closed
chr2	237449148	237449931	-1.74727	0.670294	-2.60672	0.00914145	0.0481355	Closed
chr2	237529364	237530020	-1.12654	0.433346	-2.59964	0.00933215	0.0488473	Closed
chr2	237593558	237595089	-1.30254	0.328741	-3.9622	7.42634e-05	0.00109168	Closed
chr2	237603253	237604373	-1.01091	0.291837	-3.46395	0.000532313	0.00539653	Closed
chr2	237616463	237618026	-1.42225	0.332262	-4.2805	1.8647e-05	0.000346598	Closed
chr2	237687500	237688277	1.28349	0.31531	4.07057	4.68988e-05	0.000746169	Open
chr2	237694558	237695681	-0.962797	0.360967	-2.66727	0.00764697	0.0420769	ns
chr2	237696429	237696863	2.98613	0.797826	3.74283	0.000181962	0.00226781	Open
chr2	237779291	237780264	-1.10435	0.27863	-3.96351	7.38569e-05	0.00108602	Closed
chr2	237904693	237906451	-0.877883	0.313078	-2.80404	0.00504665	0.0306913	ns
chr2	237966451	237967472	0.676143	0.180115	3.75395	0.000174066	0.00219081	ns
chr2	237977128	237978399	2.58731	0.452344	5.71978	1.06663e-08	5.95448e-07	Open
chr2	238426036	238427605	0.762077	0.244163	3.12118	0.00180127	0.0139369	ns
chr2	238472766	238473235	2.12214	0.815897	2.60099	0.00929547	0.0487303	Open
chr2	238522955	238523826	-1.01404	0.384725	-2.63576	0.00839502	0.0450323	Closed
chr2	238947889	238948310	-2.60777	0.973496	-2.67877	0.00738929	0.0410352	Closed
chr2	239125116	239126060	1.93361	0.605655	3.19259	0.00141002	0.0115167	Open
chr2	239266773	239267972	0.610549	0.221037	2.7622	0.00574125	0.0338818	ns
chr2	239295581	239296113	2.1783	0.650391	3.34922	0.000810409	0.00751141	Open
chr2	239303852	239304711	1.52069	0.468509	3.24582	0.00117114	0.00999265	Open
chr2	239321800	239322650	2.18033	0.444839	4.90139	9.51602e-07	2.88864e-05	Open
chr2	239440438	239441687	-1.00535	0.351124	-2.86324	0.00419329	0.0268454	Closed
chr2	239775275	239776404	-1.27829	0.366447	-3.48833	0.000486056	0.0050144	Closed
chr2	240024802	240025974	0.783749	0.302179	2.59366	0.00949603	0.0494767	ns
chr2	240230006	240231012	-1.49118	0.495281	-3.01078	0.00260579	0.0185981	Closed
chr2	240685765	240686411	2.42636	0.73246	3.31261	0.000924282	0.0083205	Open
chr2	241041528	241041971	2.07814	0.699008	2.97299	0.00294918	0.0204706	Open
chr2	241148971	241150852	0.482562	0.186146	2.59238	0.00953132	0.0495745	ns
chr2	241305110	241305905	4.77508	0.744617	6.4128	1.42867e-10	1.41272e-08	Open
chr2	241336102	241336763	2.36056	0.565964	4.17087	3.03433e-05	0.000519543	Open
chr2	241771607	241772587	1.75807	0.370772	4.74166	2.11975e-06	5.75615e-05	Open
chr2	241842670	241843120	1.59776	0.564104	2.83239	0.00462019	0.0287699	Open
chr2	241843971	241844575	1.56628	0.556701	2.8135	0.00490049	0.030064	Open
chr2	241858956	241860587	-0.806507	0.234864	-3.43394	0.000594879	0.00588466	ns
chr2	242088297	242088998	0.935309	0.315906	2.96072	0.00306922	0.0211256	ns
chr3	289793	290563	2.11601	0.563072	3.75797	0.000171298	0.00216398	Open
chr3	3200619	3201043	1.60734	0.553635	2.90325	0.00369317	0.0244202	Open
chr3	3443327	3444086	-1.24576	0.42866	-2.90618	0.0036587	0.0242349	Closed
chr3	4426505	4427350	0.631926	0.243691	2.59314	0.00951029	0.0495153	ns
chr3	4508533	4509000	2.17607	0.594203	3.66216	0.000250101	0.00293833	Open
chr3	4570626	4572209	1.05554	0.391575	2.69562	0.0070258	0.0395155	Open
chr3	4738522	4739706	-2.21699	0.532558	-4.1629	3.14229e-05	0.000535511	Closed
chr3	4826416	4827396	1.26703	0.336168	3.76903	0.000163885	0.00209313	Open
chr3	4830847	4831894	-1.11183	0.246063	-4.51848	6.22841e-06	0.000140644	Closed
chr3	4834312	4834757	1.42076	0.435181	3.26476	0.00109555	0.00948415	Open
chr3	4838569	4839284	2.4295	0.67588	3.59458	0.000324919	0.00362692	Open
chr3	4855618	4856050	-2.60911	0.913157	-2.85724	0.00427344	0.027222	Closed
chr3	4966050	4966486	2.22052	0.662428	3.3521	0.000802013	0.00744712	Open
chr3	4980286	4980637	0.669759	0.25622	2.614	0.00894899	0.0473175	ns
chr3	4983641	4984623	-1.28256	0.315615	-4.06369	4.83024e-05	0.000764448	Closed
chr3	5006581	5007236	-2.50084	0.39582	-6.31813	2.64749e-10	2.4561e-08	Closed
chr3	5026142	5027275	-2.22563	0.427578	-5.20521	1.93777e-07	7.41176e-06	Closed
chr3	5787766	5788354	-2.02478	0.602661	-3.35974	0.000780172	0.00729209	Closed
chr3	7876516	7877526	-1.14477	0.312871	-3.65892	0.000253284	0.00296623	Closed
chr3	8183432	8184246	1.55948	0.518007	3.01053	0.00260792	0.0186081	Open
chr3	8356892	8357793	0.773027	0.230117	3.35927	0.000781474	0.00730292	ns
chr3	9109196	9110328	-3.3538	0.496587	-6.75371	1.44113e-11	1.77614e-09	Closed
chr3	9422581	9423343	-1.59201	0.512839	-3.1043	0.00190732	0.0145753	Closed
chr3	9715610	9716237	-1.84579	0.485794	-3.79954	0.000144967	0.00188983	Closed
chr3	9746767	9747526	2.69702	0.404907	6.66085	2.7225e-11	3.15038e-09	Open
chr3	9792146	9793546	0.403699	0.145088	2.78243	0.00539527	0.0323146	ns
chr3	9916542	9917406	-1.4802	0.365321	-4.05177	5.08317e-05	0.000798779	Closed
chr3	10010626	10011618	0.734227	0.225427	3.25704	0.00112579	0.00969436	ns
chr3	10189325	10190085	-2.49429	0.458847	-5.436	5.44895e-08	2.46916e-06	Closed
chr3	10192864	10194882	-0.877804	0.279414	-3.14159	0.00168035	0.0131966	ns
chr3	10223560	10224320	1.11457	0.414266	2.69047	0.00713504	0.0399713	Open
chr3	10228024	10229145	-2.84234	0.438054	-6.48856	8.66606e-11	8.95095e-09	Closed
chr3	10299237	10300384	-1.63624	0.275444	-5.94037	2.84379e-09	1.93393e-07	Closed
chr3	10332714	10333848	-1.28339	0.379368	-3.38296	0.000717096	0.0068221	Closed
chr3	10366657	10367220	-1.72135	0.477403	-3.60566	0.000311362	0.00350241	Closed
chr3	10370266	10371163	-2.28944	0.358891	-6.37922	1.77996e-10	1.72663e-08	Closed
chr3	10419708	10420431	1.30937	0.426248	3.07184	0.0021274	0.0158999	Open
chr3	10425846	10427672	-1.29042	0.337596	-3.82239	0.000132165	0.00175223	Closed
chr3	10437892	10439031	-1.24032	0.323655	-3.83222	0.00012699	0.00169974	Closed
chr3	10551853	10552840	-2.08304	0.422516	-4.93009	8.21927e-07	2.57288e-05	Closed
chr3	10603033	10603962	1.52694	0.52788	2.8926	0.00382068	0.0250028	Open
chr3	10845931	10846960	-0.895558	0.269816	-3.31915	0.000902933	0.00816866	ns
chr3	11096134	11097365	-1.04273	0.244682	-4.26159	2.02982e-05	0.000371494	Closed
chr3	11140019	11140975	-0.71824	0.256887	-2.79594	0.00517493	0.0312702	ns
chr3	11227381	11228082	1.43538	0.53763	2.66983	0.00758904	0.0418484	Open
chr3	11581976	11583221	-1.68116	0.413649	-4.06422	4.81933e-05	0.000763195	Closed
chr3	11902559	11903958	-2.40112	0.522729	-4.59342	4.36038e-06	0.000104208	Closed
chr3	12120156	12120971	-1.76995	0.47022	-3.76408	0.000167165	0.00212228	Closed
chr3	12181283	12182520	-1.64947	0.305561	-5.39816	6.73271e-08	2.96658e-06	Closed
chr3	12187082	12188279	-1.53684	0.268574	-5.72223	1.05137e-08	5.88215e-07	Closed
chr3	12875777	12876565	1.36443	0.502918	2.71303	0.0066671	0.0380517	Open
chr3	12915991	12916786	3.10742	0.400606	7.75681	8.70947e-15	2.44171e-12	Open
chr3	12938327	12939596	-1.35789	0.357622	-3.79699	0.000146464	0.00190448	Closed
chr3	13011467	13012079	1.12067	0.346894	3.23057	0.00123543	0.0104038	Open
chr3	13040991	13041471	2.2441	0.6644	3.37763	0.00073114	0.00692513	Open
chr3	13086636	13088793	1.09135	0.248154	4.39786	1.09323e-05	0.000223213	Open
chr3	13094930	13095871	-1.98565	0.482035	-4.1193	3.80033e-05	0.000626318	Closed
chr3	13234540	13235798	1.44564	0.401275	3.60262	0.000315025	0.00353581	Open
chr3	13241326	13242261	-3.1891	0.571219	-5.58297	2.36445e-08	1.19567e-06	Closed
chr3	13273766	13275241	-1.25714	0.21838	-5.75668	8.57861e-09	4.98639e-07	Closed
chr3	13301279	13302234	-1.55245	0.321659	-4.82638	1.39035e-06	3.99894e-05	Closed
chr3	13331987	13332997	0.940627	0.236348	3.97985	6.89599e-05	0.00102974	ns
chr3	13338735	13339489	-1.37953	0.453791	-3.04001	0.00236572	0.0172613	Closed
chr3	13343487	13344168	-1.81453	0.343044	-5.2895	1.22649e-07	5.00644e-06	Closed
chr3	13346396	13347082	-1.50385	0.434332	-3.46244	0.000535298	0.00541818	Closed
chr3	13378072	13379870	-1.21331	0.341669	-3.55113	0.000383575	0.00413667	Closed
chr3	13767634	13768608	-1.657	0.50974	-3.25068	0.0011513	0.00986626	Closed
chr3	14204441	14205344	-2.11034	0.600386	-3.51498	0.000439791	0.00462964	Closed
chr3	14224830	14226541	-1.63408	0.474959	-3.44046	0.00058073	0.00577534	Closed
chr3	14232419	14233279	-1.96301	0.442794	-4.43324	9.2828e-06	0.000194436	Closed
chr3	14424249	14425135	-1.71306	0.39582	-4.32789	1.50547e-05	0.000292518	Closed
chr3	14849617	14850441	-1.98457	0.588438	-3.37261	0.000744589	0.00702643	Closed
chr3	14879014	14879906	-1.52105	0.398805	-3.81401	0.000136727	0.00180128	Closed
chr3	14988845	14989560	1.80907	0.477083	3.79193	0.000149483	0.00194077	Open
chr3	15050240	15050910	2.5089	0.548426	4.57472	4.76849e-06	0.000111917	Open
chr3	15097985	15099693	0.74731	0.209807	3.56189	0.000368197	0.00401344	ns
chr3	15300193	15301123	-3.18257	0.606157	-5.25041	1.5176e-07	6.08281e-06	Closed
chr3	15314848	15315479	-2.88501	0.721397	-3.9992	6.35564e-05	0.00096086	Closed
chr3	15345344	15346261	1.29775	0.424032	3.06051	0.00220957	0.0163773	Open
chr3	15377903	15378794	1.09868	0.297027	3.69893	0.00021651	0.00261287	Open
chr3	15460942	15461830	-1.17289	0.406791	-2.88327	0.00393565	0.0256041	Closed
chr3	15467198	15468347	-2.22565	0.430469	-5.1703	2.33714e-07	8.72988e-06	Closed
chr3	15647030	15648380	-0.806623	0.274919	-2.93403	0.00334587	0.0225849	ns
chr3	15796683	15798379	-1.09498	0.330336	-3.31475	0.000917265	0.00827046	Closed
chr3	16297881	16298750	-1.58533	0.523681	-3.02729	0.00246759	0.017811	Closed
chr3	16311753	16312720	-1.56257	0.403338	-3.87409	0.000107024	0.00147549	Closed
chr3	16338138	16339512	1.50901	0.411007	3.67148	0.000241145	0.00285414	Open
chr3	16371115	16371927	1.8004	0.521481	3.45247	0.000555477	0.00558418	Open
chr3	16376856	16378130	-2.43675	0.357355	-6.81884	9.17768e-12	1.1946e-09	Closed
chr3	16419596	16420449	-1.72325	0.627898	-2.74448	0.00606064	0.0353213	Closed
chr3	16467265	16468600	-1.39715	0.336115	-4.15675	3.22808e-05	0.000547026	Closed
chr3	16482172	16483404	0.698635	0.260311	2.68384	0.00727813	0.0405591	ns
chr3	16665023	16666119	-1.44813	0.332207	-4.35911	1.30595e-05	0.000260598	Closed
chr3	16801046	16802173	-1.42807	0.315828	-4.52166	6.13571e-06	0.000138759	Closed
chr3	16912139	16913119	1.58126	0.466448	3.39001	0.000698911	0.00668767	Open
chr3	16936470	16937923	-1.32385	0.405968	-3.26096	0.00111036	0.00958466	Closed
chr3	17190424	17191462	-1.67003	0.388863	-4.29464	1.74977e-05	0.000330545	Closed
chr3	17802762	17803629	1.40614	0.38329	3.66861	0.000243874	0.0028791	Open
chr3	17905944	17906296	-1.79435	0.501572	-3.57746	0.000346954	0.00382189	Closed
chr3	17982620	17984025	-2.40499	0.276672	-8.69255	3.54384e-18	2.00912e-15	Closed
chr3	18222766	18224596	-1.00638	0.214669	-4.68808	2.75779e-06	7.16829e-05	Closed
chr3	18499131	18500019	1.5784	0.438862	3.59659	0.000322417	0.00360612	Open
chr3	19272141	19272956	-1.58586	0.519043	-3.05536	0.00224787	0.0166059	Closed
chr3	20125445	20126527	-0.955166	0.295326	-3.23428	0.00121951	0.0103004	ns
chr3	20282809	20283715	2.9594	0.477148	6.20226	5.56575e-10	4.58784e-08	Open
chr3	22902449	22903068	2.16214	0.736867	2.93423	0.00334379	0.0225794	Open
chr3	23035816	23036269	2.80428	0.989724	2.8334	0.00460561	0.0287212	Open
chr3	23069651	23072387	-0.891279	0.184338	-4.83503	1.33124e-06	3.85283e-05	ns
chr3	23435191	23435872	-1.69896	0.53333	-3.18558	0.00144466	0.0117283	Closed
chr3	23658788	23660223	0.995877	0.287145	3.4682	0.000523952	0.00532764	ns
chr3	23727117	23727605	-1.94426	0.68808	-2.82562	0.00471886	0.0292273	Closed
chr3	23760462	23762035	0.953288	0.274225	3.47629	0.000508399	0.00519331	ns
chr3	23762554	23763656	-1.07674	0.365183	-2.9485	0.00319319	0.021782	Closed
chr3	23797413	23797926	-3.33322	0.881123	-3.78292	0.000154998	0.00200016	Closed
chr3	23810264	23811279	0.806333	0.269253	2.9947	0.00274717	0.0193821	ns
chr3	23829296	23830258	-2.03459	0.367621	-5.53446	3.12188e-08	1.51706e-06	Closed
chr3	23836101	23836909	-1.86179	0.547682	-3.3994	0.000675347	0.00649923	Closed
chr3	23856737	23858105	-0.719352	0.267708	-2.68708	0.00720801	0.0402607	ns
chr3	23923739	23924471	-1.81638	0.500428	-3.62965	0.000283804	0.00324609	Closed
chr3	23990872	23992550	-1.95158	0.382096	-5.10756	3.26343e-07	1.1718e-05	Closed
chr3	24222097	24222998	-2.11642	0.585315	-3.61586	0.000299352	0.00339349	Closed
chr3	24759799	24760458	-2.72799	0.970113	-2.81203	0.00492293	0.0301546	Closed
chr3	25460654	25461258	2.27081	0.681353	3.3328	0.000859763	0.00786597	Open
chr3	25831414	25832143	-2.0498	0.468732	-4.37307	1.22511e-05	0.000245619	Closed
chr3	25903432	25904749	-1.42025	0.367272	-3.86703	0.000110171	0.00151234	Closed
chr3	25983397	25983889	-3.8823	1.08984	-3.56227	0.000367656	0.00400924	Closed
chr3	26018639	26019836	-1.79102	0.506716	-3.53456	0.000408457	0.00434722	Closed
chr3	26104544	26106921	-2.1284	0.318556	-6.6814	2.36673e-11	2.77487e-09	Closed
chr3	26119074	26119694	-2.15612	0.629277	-3.42634	0.000611775	0.00602029	Closed
chr3	26279832	26281096	-2.42076	0.365345	-6.62597	3.44979e-11	3.8943e-09	Closed
chr3	26687266	26687950	-2.17299	0.590113	-3.68232	0.000231118	0.00275656	Closed
chr3	26799759	26800524	-1.89295	0.34173	-5.53931	3.03658e-08	1.48217e-06	Closed
chr3	28210966	28211455	2.14901	0.796272	2.69884	0.00695824	0.039235	Open
chr3	28241034	28242201	-0.597038	0.208622	-2.86182	0.00421217	0.0269191	ns
chr3	28916168	28917517	-1.2229	0.293732	-4.1633	3.13679e-05	0.000534931	Closed
chr3	29140559	29141733	0.772976	0.281873	2.74229	0.00610132	0.0355016	ns
chr3	29280505	29282253	-1.68743	0.2696	-6.25902	3.87402e-10	3.35027e-08	Closed
chr3	29412073	29412654	1.55885	0.502547	3.10191	0.00192278	0.014667	Open
chr3	29649643	29650589	-1.28194	0.474029	-2.70434	0.00684393	0.038766	Closed
chr3	29686845	29687265	2.13098	0.600267	3.55006	0.000385146	0.0041503	Open
chr3	30193311	30194037	2.45528	0.600518	4.08861	4.3397e-05	0.000701167	Open
chr3	30221490	30222087	-2.90482	0.678131	-4.28356	1.83925e-05	0.000343757	Closed
chr3	30598773	30599433	1.88797	0.620079	3.04472	0.00232897	0.0170762	Open
chr3	30642686	30643570	-1.21939	0.320966	-3.79914	0.000145198	0.00189187	Closed
chr3	30984556	30985913	-1.02535	0.358771	-2.85796	0.00426373	0.0271771	Closed
chr3	31096782	31097231	-2.04797	0.747712	-2.73899	0.00616286	0.0357752	Closed
chr3	31213090	31214823	-2.01744	0.359084	-5.61831	1.92833e-08	1.00297e-06	Closed
chr3	31219223	31220090	2.01793	0.439965	4.58655	4.50621e-06	0.000107036	Open
chr3	31250071	31250915	-2.15826	0.706065	-3.05674	0.00223758	0.0165416	Closed
chr3	31288196	31290262	-1.33794	0.330691	-4.0459	5.21227e-05	0.000816302	Closed
chr3	31700708	31701367	-1.90564	0.490815	-3.88259	0.000103349	0.00143412	Closed
chr3	31708880	31709613	-2.14767	0.460712	-4.66162	3.13722e-06	7.96406e-05	Closed
chr3	31713934	31715090	-1.84548	0.387444	-4.76321	1.90535e-06	5.2494e-05	Closed
chr3	31903856	31904680	-1.27881	0.491696	-2.60082	0.00930024	0.0487453	Closed
chr3	31960495	31961546	1.31091	0.46049	2.84678	0.00441643	0.0278099	Open
chr3	32285658	32286504	1.47685	0.401863	3.67501	0.00023784	0.00282354	Open
chr3	32311980	32312773	-1.87001	0.494225	-3.78372	0.000154503	0.00199427	Closed
chr3	32320771	32321907	-0.96888	0.358375	-2.70354	0.0068606	0.0388174	ns
chr3	32384697	32385952	-2.05063	0.409413	-5.00871	5.47966e-07	1.8334e-05	Closed
chr3	32401184	32402302	-1.06486	0.322906	-3.29774	0.000974654	0.00865786	Closed
chr3	32406740	32407501	-2.11052	0.55232	-3.82119	0.00013281	0.0017583	Closed
chr3	32420029	32420938	-1.22164	0.343258	-3.55895	0.000372344	0.0040474	Closed
chr3	32459803	32460776	0.919446	0.297079	3.09496	0.00196842	0.0149465	ns
chr3	32555046	32555469	2.23694	0.656138	3.40925	0.000651423	0.00631807	Open
chr3	32814322	32814787	-2.83225	0.806195	-3.51311	0.000442898	0.00465659	Closed
chr3	33089394	33090133	2.23745	0.730342	3.06357	0.00218715	0.0162488	Open
chr3	33833539	33834389	2.43484	0.790154	3.08148	0.00205974	0.0154959	Open
chr3	34018143	34018877	-1.98958	0.417281	-4.76796	1.86101e-06	5.14541e-05	Closed
chr3	34072380	34073286	-1.32786	0.474567	-2.79804	0.00514136	0.0311374	Closed
chr3	34109153	34110310	-2.29047	0.316199	-7.24375	4.36436e-13	7.92482e-11	Closed
chr3	34198068	34199179	-1.81766	0.382455	-4.75261	2.00811e-06	5.49687e-05	Closed
chr3	34858022	34858516	1.55034	0.530732	2.92113	0.00348764	0.023329	Open
chr3	35383758	35384719	-1.34428	0.508812	-2.64199	0.00824195	0.0444449	Closed
chr3	35393696	35394711	-1.03931	0.353169	-2.94282	0.00325236	0.0221029	Closed
chr3	35653268	35653741	-1.66554	0.504397	-3.30203	0.000959864	0.00855777	Closed
chr3	35856797	35857609	1.07391	0.257997	4.16247	3.14823e-05	0.000536275	Open
chr3	36709141	36709935	-1.58539	0.509625	-3.11089	0.00186526	0.0143161	Closed
chr3	36891273	36892176	-0.838257	0.30982	-2.70563	0.00681758	0.0386769	ns
chr3	37242813	37243786	0.755756	0.259546	2.91184	0.00359305	0.0238931	ns
chr3	37456271	37456795	-2.77678	0.482422	-5.75591	8.61739e-09	5.0022e-07	Closed
chr3	37457528	37458741	-1.77007	0.348515	-5.07889	3.79648e-07	1.32843e-05	Closed
chr3	37492998	37493499	-2.42491	0.580573	-4.17676	2.95689e-05	0.000508502	Closed
chr3	37499800	37500950	-2.5774	0.608259	-4.23735	2.26177e-05	0.000405783	Closed
chr3	37533434	37534118	-2.60845	0.764227	-3.41319	0.000642081	0.00624863	Closed
chr3	37627841	37628775	-1.69599	0.427776	-3.96468	7.3496e-05	0.00108259	Closed
chr3	37905724	37907056	-1.71535	0.424692	-4.03904	5.36698e-05	0.000836678	Closed
chr3	37907485	37908550	0.89481	0.271143	3.30014	0.000966378	0.00860382	ns
chr3	37993780	37994720	-1.81009	0.355472	-5.09209	3.54146e-07	1.2566e-05	Closed
chr3	38023943	38025585	-0.791763	0.21772	-3.63661	0.000276247	0.00318034	ns
chr3	38084608	38085988	-1.21874	0.407428	-2.9913	0.00277791	0.0195301	Closed
chr3	38267050	38268678	-1.59829	0.3791	-4.216	2.48672e-05	0.000438887	Closed
chr3	38495862	38496960	-0.776995	0.23425	-3.31695	0.000910058	0.00821941	ns
chr3	38579774	38580484	-2.40116	0.497591	-4.82558	1.39597e-06	4.01059e-05	Closed
chr3	39126550	39127210	-2.91614	0.711373	-4.09931	4.14386e-05	0.000673579	Closed
chr3	39180551	39181488	0.822786	0.193071	4.26158	2.02988e-05	0.000371494	ns
chr3	39751595	39753839	-1.35119	0.256544	-5.26688	1.38763e-07	5.60147e-06	Closed
chr3	39937602	39938438	-1.54259	0.574442	-2.68538	0.0072448	0.0404131	Closed
chr3	40068542	40069462	-1.47462	0.480864	-3.06661	0.00216503	0.0161177	Closed
chr3	40452740	40453734	0.587197	0.185426	3.16674	0.00154157	0.012348	ns
chr3	40623405	40624208	1.93758	0.312177	6.20667	5.41186e-10	4.4682e-08	Open
chr3	42012543	42014748	1.06616	0.229767	4.6402	3.48065e-06	8.68256e-05	Open
chr3	42024965	42026285	-1.55708	0.381385	-4.0827	4.45163e-05	0.000716433	Closed
chr3	42071712	42072932	-1.74702	0.354005	-4.93502	8.01433e-07	2.52266e-05	Closed
chr3	42128400	42129655	1.33181	0.351545	3.78844	0.000151598	0.00196124	Open
chr3	42175786	42176709	1.58716	0.428295	3.70576	0.000210759	0.00255434	Open
chr3	42213563	42215034	1.18996	0.403231	2.95107	0.00316679	0.0216569	Open
chr3	42303034	42303777	-1.70236	0.604539	-2.81596	0.00486311	0.0298872	Closed
chr3	42501475	42503026	0.687466	0.208058	3.3042	0.000952474	0.00850973	ns
chr3	42555832	42556883	1.42232	0.299337	4.75156	2.0185e-06	5.5194e-05	Open
chr3	42590226	42591371	0.491551	0.188371	2.60947	0.00906814	0.0477939	ns
chr3	42846931	42848161	-0.806287	0.292722	-2.75445	0.0058791	0.0344781	ns
chr3	43892494	43892965	2.12614	0.722163	2.94413	0.00323868	0.0220295	Open
chr3	44184073	44184737	-3.7625	0.713744	-5.27149	1.35317e-07	5.47537e-06	Closed
chr3	44337957	44339158	0.680809	0.208474	3.26568	0.00109203	0.00945848	ns
chr3	45011770	45012543	-3.14155	0.580431	-5.41245	6.21691e-08	2.77769e-06	Closed
chr3	45167167	45168003	-2.29145	0.542621	-4.22293	2.41146e-05	0.000427588	Closed
chr3	45537542	45538878	-2.75672	0.458552	-6.01179	1.83485e-09	1.33364e-07	Closed
chr3	45547559	45548759	-2.33131	0.370309	-6.29559	3.06227e-10	2.78061e-08	Closed
chr3	45790536	45791814	-1.45364	0.421338	-3.45006	0.000560469	0.00562608	Closed
chr3	46065185	46065934	2.13516	0.458644	4.65538	3.23387e-06	8.1807e-05	Open
chr3	46845389	46846628	0.812269	0.285661	2.84347	0.00446254	0.0280308	ns
chr3	46926466	46928616	-0.974309	0.31607	-3.08257	0.00205219	0.0154554	ns
chr3	47016664	47018040	0.758075	0.292535	2.5914	0.00955868	0.0496814	ns
chr3	47175437	47176385	3.42525	0.517852	6.61435	3.732e-11	4.18509e-09	Open
chr3	47227545	47228330	-1.60747	0.491764	-3.26879	0.00108007	0.00937713	Closed
chr3	47849918	47850704	1.52991	0.472549	3.23757	0.00120551	0.0102125	Open
[truncated: 7,840 more rows]
